# Supplementary material for: catena-Poly[[[bis­(4-methyl­benzoato-κ2 O,O′)zinc(II)]-μ-4,4′-bipyridine-κ2 N:N′] tetra­hydrate]
Source: Acta Crystallogr Sect E Struct Rep Online. 2009 Feb 28;65(Pt 3):m354. doi: 10.1107/S1600536809005571 (PMC2968618; doi:10.1107/S1600536809005571)
Supplement: Supplementary file 1 [file e-65-0m354-sup1.cif]

##############################################################################
###                                                                        ###
###        Electronic paper (Acta Crystallographica Section E)             ###
###                                                                        ###
##############################################################################
#                                                                            #
# This CIF contains the data in a paper accepted for publication in Acta     #
# Crystallographica Section E. It conforms to the requirements of Notes      #
# for Authors for Section E, and has been peer reviewed under the auspices   #
# of the IUCr Commission on Journals.                                        #
#                                                                            #
# Full details of the Crystallographic Information File format               #
# are given in the paper "The Crystallographic Information File (CIF):       #
# a New Standard Archive File for Crystallography" by S. R. Hall, F. H.      #
# Allen and I. D. Brown [Acta Cryst. (1991), A47, 655-685].                  #
#                                                                            #
# The current version of the core CIF dictionary is obtainable from          #
# ftp://ftp.iucr.org/pub/cif_core.dic. The current version number is 2.4.    #
#                                                                            #
# Software is freely available for graphical display of the structure(s) in  #
# this CIF.  For information consult the CIF home page http://www.iucr.org/  #
# cif/home.html                                                              #
#                                                                            #
# This file may be used for bona fide research purposes within the           #
# scientific community so long as proper attribution is given to the journal # 
# article from which it was obtained.                                        #
#                                                                            #
##############################################################################
                                             
data_global
_audit_creation_method     SHELXL-97
_journal_date_recd_electronic     2008-09-17
_journal_date_accepted     2009-02-17
_journal_name_full     'Acta Crystallographica, Section E'
_journal_year     2009
_journal_volume     65
_journal_issue      3
_journal_page_first     m354
_journal_page_last     m354
_journal_paper_category     QM
_journal_coeditor_code     EZ2143
_publ_contact_author_name     'Yinfeng Han'
_publ_contact_author_address
; Department of Chemistry
  Taishan University,
  271000 Taishan, Shandong,
  People's Republic of China
;
_publ_contact_author_email     hanyf1978@163.com
_publ_contact_author_fax     '+86 538 6715546'
_publ_contact_author_phone     '+86 538 6715546'
_publ_section_title
;\
<i>catena</i>-Poly[[[bis(4-methylbenzoato-\k^2^<i>O</i>,<i>O</i>')zinc(II)]-\m-\
4,4'-bipyridine-\k^2^<i>N</i>:<i>N</i>'] tetrahydrate]
;
loop_
    _publ_author_name
    _publ_author_footnote
    _publ_author_address
    'Xiao-Yan Li' .
; Department of Chemistry
  Taishan University,
  271000 Taishan, Shandong,
  People's Republic of China
;
    'Yin-Feng Han' .
; Department of Chemistry
  Taishan University,
  271000 Taishan, Shandong,
  People's Republic of China
;
    'Ji-Kun Li' .
; Department of Materials Science and Chemical Engineering
  Taishan University
  271021 Taian, Shandong
  People's Republic of China
;
data_I
_audit_creation_method     SHELXL-97
_chemical_name_systematic
;
<i>catena</i>-Poly[[[bis(4-methylbenzoato-\k^2^<i>O</i>,<i>O</i>')zinc(II)]-\
\m-4,4'-bipyridine-\k^2^<i>N</i>:<i>N</i>'] tetrahydrate]
;
_chemical_name_common     ?
_chemical_formula_moiety     'C26 H22 N2 O4 Zn, 4(H2 O)'
_chemical_formula_sum     'C26 H30 N2 O8 Zn'
_chemical_formula_iupac     '[Zn (C7 H7 O2)2 (C10 H8 N2)], 4H2 O'
_chemical_formula_weight     563.89
_chemical_melting_point     ?
_symmetry_cell_setting     'Monoclinic'
_symmetry_space_group_name_H-M     'C 2/c'
_symmetry_space_group_name_Hall     '-C 2yc'
loop_
    _symmetry_equiv_pos_as_xyz
    'x, y, z'
    '-x, y, -z+1/2'
    'x+1/2, y+1/2, z'
    '-x+1/2, y+1/2, -z+1/2'
    '-x, -y, -z'
    'x, -y, z-1/2'
    '-x+1/2, -y+1/2, -z'
    'x+1/2, -y+1/2, z-1/2'
_cell_length_a     12.024(5)
_cell_length_b     18.803(8)
_cell_length_c     12.283(5)
_cell_angle_alpha     90.00
_cell_angle_beta     98.063(6)
_cell_angle_gamma     90.00
_cell_volume     2750(2)
_cell_formula_units_Z     4
_cell_measurement_reflns_used     921
_cell_measurement_theta_min     2.734
_cell_measurement_theta_max     28.06
_cell_measurement_temperature     298(2)
_exptl_crystal_description     block
_exptl_crystal_colour     yellow
_exptl_crystal_size_max     0.25
_exptl_crystal_size_mid     0.23
_exptl_crystal_size_min     0.22
_exptl_crystal_density_diffrn     1.362
_exptl_crystal_density_meas     ?
_exptl_crystal_density_method     'not measured'
_exptl_crystal_F_000     1176
_exptl_absorpt_coefficient_mu     0.942
_exptl_absorpt_correction_type     'multi-scan'
_exptl_absorpt_process_details     '(SADABS; Sheldrick, 2003)'
_exptl_absorpt_correction_T_min     0.7985
_exptl_absorpt_correction_T_max     0.8195
_exptl_special_details
;
;
_diffrn_ambient_temperature     298(2)
_diffrn_radiation_type     MoK\a
_diffrn_radiation_wavelength     0.71073
_diffrn_radiation_source     'fine-focus sealed tube'
_diffrn_radiation_monochromator     graphite
_diffrn_measurement_device_type     'Bruker APEX area-detector'
_diffrn_measurement_method     '\f and \w'
_diffrn_detector_area_resol_mean     ?
_diffrn_reflns_number     9512
_diffrn_reflns_av_R_equivalents     0.0650
_diffrn_reflns_av_sigmaI/netI     0.0354
_diffrn_reflns_theta_min     2.02
_diffrn_reflns_theta_max     25.04
_diffrn_reflns_theta_full     25.04
_diffrn_measured_fraction_theta_max     0.999
_diffrn_measured_fraction_theta_full     0.999
_diffrn_reflns_limit_h_min     -14
_diffrn_reflns_limit_h_max     14
_diffrn_reflns_limit_k_min     -22
_diffrn_reflns_limit_k_max     22
_diffrn_reflns_limit_l_min     -14
_diffrn_reflns_limit_l_max     14
_diffrn_standards_number     ?
_diffrn_standards_interval_count     ?
_diffrn_standards_interval_time     ?
_diffrn_standards_decay_%     ?
_refine_special_details
;
Refinement of <i>F</i>^2^ against ALL reflections. The weighted <i>R</i>-factor
<i>wR</i> and goodness of fit <i>S</i> are based on <i>F</i>^2^, conventional
<i>R</i>-factors <i>R</i> are based on <i>F</i>, with <i>F</i> set to zero for
negative <i>F</i>^2^. The threshold expression of <i>F</i>^2^ >
\s(<i>F</i>^2^) is used only for calculating <i>R</i>-factors(gt) <i>etc</i>.
and is not relevant to the choice of reflections for refinement.
<i>R</i>-factors based on <i>F</i>^2^ are statistically about twice as large
as those based on <i>F</i>, and <i>R</i>- factors based on ALL data will be
even larger.
;
_reflns_number_total     2439
_reflns_number_gt     2306
_reflns_threshold_expression     I>2\s(I)
_refine_ls_structure_factor_coef     Fsqd
_refine_ls_matrix_type     full
_refine_ls_R_factor_all     0.0432
_refine_ls_R_factor_gt     0.0415
_refine_ls_wR_factor_gt     0.1173
_refine_ls_wR_factor_ref     0.1188
_refine_ls_goodness_of_fit_ref     0.903
_refine_ls_restrained_S_all     0.946
_refine_ls_number_reflns     2439
_refine_ls_number_parameters     169
_refine_ls_number_restraints     0
_refine_ls_hydrogen_treatment     constr
_refine_ls_weighting_scheme     calc
_refine_ls_weighting_details
         'calc w=1/[\s^2^(Fo^2^)+(0.0704P)^2^+5.1543P] where P=(Fo^2^+2Fc^2^)/3'
_atom_sites_solution_hydrogens     geom
_atom_sites_solution_primary     direct
_atom_sites_solution_secondary     difmap
_refine_ls_shift/su_max     0.000
_refine_ls_shift/su_mean     0.000
_refine_diff_density_max     0.411
_refine_diff_density_min     -0.363
_refine_ls_extinction_method     none
_refine_ls_extinction_coef     ?
loop_
    _atom_type_symbol
    _atom_type_description
    _atom_type_scat_dispersion_real
    _atom_type_scat_dispersion_imag
    _atom_type_scat_source
    'C' 'C' 0.0033 0.0016
                         'International Tables Vol C Tables 4.2.6.8 and 6.1.1.4'
    'H' 'H' 0.0000 0.0000
                         'International Tables Vol C Tables 4.2.6.8 and 6.1.1.4'
    'N' 'N' 0.0061 0.0033
                         'International Tables Vol C Tables 4.2.6.8 and 6.1.1.4'
    'O' 'O' 0.0106 0.0060
                         'International Tables Vol C Tables 4.2.6.8 and 6.1.1.4'
    'Zn' 'Zn' 0.2839 1.4301
                         'International Tables Vol C Tables 4.2.6.8 and 6.1.1.4'
_computing_data_collection     'SMART (Bruker, 2003)'
_computing_cell_refinement     'SAINT-Plus (Bruker, 2003)'
_computing_data_reduction     'SAINT-Plus (Bruker, 2003)'
_computing_structure_solution     'SHELXS97 (Sheldrick, 2008)'
_computing_structure_refinement     'SHELXL97 (Sheldrick, 2008)'
_computing_molecular_graphics     'SHELXTL (Sheldrick, 2008)'
_computing_publication_material     'SHELXTL (Sheldrick, 2008)'
loop_
    _atom_site_type_symbol
    _atom_site_label
    _atom_site_fract_x
    _atom_site_fract_y
    _atom_site_fract_z
    _atom_site_U_iso_or_equiv
    _atom_site_adp_type
    _atom_site_calc_flag
    _atom_site_refinement_flags
    _atom_site_occupancy
    _atom_site_disorder_assembly
    _atom_site_disorder_group
    Zn Zn1 0.0000 0.07933(2) 0.2500 0.04633(19) Uani d SU 1 . .
    O O1 0.1310(2) 0.06512(15) 0.3876(2) 0.0757(7) Uani d U 1 . .
    O O2 0.1328(2) -0.00574(12) 0.2496(2) 0.0744(6) Uani d U 1 . .
    N N1 0.0873(2) 0.14583(12) 0.15842(18) 0.0468(5) Uani d . 1 . .
    C C1 0.1739(3) 0.01398(17) 0.3444(3) 0.0587(8) Uani d . 1 . .
    C C2 0.2720(2) -0.02359(15) 0.4060(3) 0.0529(7) Uani d . 1 . .
    C C3 0.2954(3) -0.01735(18) 0.5189(3) 0.0658(8) Uani d . 1 . .
    H H3 0.2522 0.0127 0.5560 0.079 Uiso calc R 1 . .
    C C4 0.3823(3) -0.0552(2) 0.5773(3) 0.0734(10) Uani d . 1 . .
    H H4 0.3961 -0.0507 0.6534 0.088 Uiso calc R 1 . .
    C C5 0.4488(3) -0.09957(19) 0.5252(3) 0.0695(9) Uani d . 1 . .
    C C6 0.5420(4) -0.1422(3) 0.5892(4) 0.1006(15) Uani d . 1 . .
    H H6A 0.5905 -0.1603 0.5399 0.151 Uiso calc R 1 . .
    H H6B 0.5105 -0.1811 0.6252 0.151 Uiso calc R 1 . .
    H H6C 0.5844 -0.1123 0.6432 0.151 Uiso calc R 1 . .
    C C7 0.4265(3) -0.1047(2) 0.4118(4) 0.0744(10) Uani d . 1 . .
    H H7 0.4717 -0.1335 0.3748 0.089 Uiso calc R 1 . .
    C C8 0.3386(3) -0.06778(18) 0.3519(3) 0.0636(8) Uani d . 1 . .
    H H8 0.3244 -0.0727 0.2759 0.076 Uiso calc R 1 . .
    C C9 0.1610(3) 0.19327(18) 0.2051(2) 0.0670(9) Uani d . 1 . .
    H H9 0.1695 0.1984 0.2811 0.080 Uiso calc R 1 . .
    C C10 0.2254(3) 0.23496(18) 0.1467(2) 0.0650(9) Uani d . 1 . .
    H H10 0.2751 0.2678 0.1831 0.078 Uiso calc R 1 . .
    C C11 0.2161(2) 0.22802(13) 0.0331(2) 0.0436(6) Uani d . 1 . .
    C C12 0.1406(3) 0.17860(16) -0.0138(2) 0.0528(7) Uani d . 1 . .
    H H12 0.1312 0.1717 -0.0896 0.063 Uiso calc R 1 . .
    C C13 0.0785(3) 0.13905(17) 0.0500(2) 0.0542(7) Uani d . 1 . .
    H H13 0.0280 0.1059 0.0155 0.065 Uiso calc R 1 . .
    O O3 0.0969(2) 0.14890(13) 0.70161(19) 0.0729(7) Uani d . 1 . .
    H H3A 0.1086 0.1050 0.7156 0.088 Uiso d R 1 . .
    H H3B 0.1308 0.1602 0.6479 0.088 Uiso d PR 0.50 A 1
    H H3C 0.0269 0.1566 0.6855 0.088 Uiso d PR 0.50 B 2
    O O4 0.2054(4) 0.1867(2) 0.5310(4) 0.1517(19) Uani d . 1 . .
    H H4A 0.1876 0.1557 0.4813 0.182 Uiso d R 1 . .
    H H4B 0.2322 0.2228 0.5021 0.182 Uiso d PR 0.50 C 1
    H H4C 0.1485 0.1983 0.5610 0.182 Uiso d PR 0.50 D 2
loop_
    _atom_site_aniso_label
    _atom_site_aniso_U_11
    _atom_site_aniso_U_22
    _atom_site_aniso_U_33
    _atom_site_aniso_U_12
    _atom_site_aniso_U_13
    _atom_site_aniso_U_23
    Zn1 0.0510(3) 0.0440(3) 0.0457(3) 0.000 0.01289(19) 0.000
    O1 0.0696(15) 0.0948(17) 0.0643(12) 0.0361(14) 0.0153(9) 0.0181(11)
    O2 0.0714(15) 0.0537(12) 0.0922(16) 0.0085(9) -0.0095(13) 0.0086(10)
    N1 0.0511(13) 0.0467(12) 0.0435(12) -0.0026(10) 0.0095(10) 0.0015(9)
    C1 0.0548(18) 0.0560(17) 0.069(2) 0.0016(14) 0.0215(15) 0.0166(15)
    C2 0.0486(16) 0.0478(15) 0.0642(18) 0.0014(12) 0.0150(13) 0.0029(13)
    C3 0.075(2) 0.0558(17) 0.067(2) 0.0092(16) 0.0112(16) -0.0018(15)
    C4 0.082(3) 0.0650(19) 0.069(2) 0.0048(19) -0.0048(18) 0.0014(17)
    C5 0.0543(19) 0.0577(18) 0.093(3) 0.0000(15) -0.0008(18) 0.0053(18)
    C6 0.074(3) 0.087(3) 0.134(4) 0.015(2) -0.008(3) 0.015(3)
    C7 0.058(2) 0.062(2) 0.107(3) 0.0102(16) 0.0253(19) -0.005(2)
    C8 0.062(2) 0.0624(18) 0.069(2) 0.0046(15) 0.0179(16) -0.0025(15)
    C9 0.093(3) 0.070(2) 0.0378(14) -0.0261(18) 0.0110(15) -0.0016(14)
    C10 0.086(2) 0.0665(19) 0.0415(15) -0.0329(17) 0.0068(14) -0.0032(13)
    C11 0.0483(14) 0.0419(13) 0.0410(13) 0.0010(11) 0.0071(11) 0.0014(10)
    C12 0.0562(17) 0.0639(17) 0.0387(13) -0.0126(14) 0.0082(12) -0.0048(12)
    C13 0.0552(17) 0.0625(17) 0.0465(15) -0.0146(14) 0.0122(12) -0.0072(13)
    O3 0.0812(17) 0.0674(14) 0.0682(15) 0.0017(12) 0.0035(12) 0.0014(11)
    O4 0.194(4) 0.105(3) 0.183(4) -0.051(3) 0.121(4) -0.034(3)
_geom_special_details
;
All e.s.d.'s (except the e.s.d. in the dihedral angle between two l.s. planes)
are estimated using the full covariance matrix. The cell e.s.d.'s are taken
into account individually in the estimation of e.s.d.'s in distances, angles
and torsion angles; correlations between e.s.d.'s in cell parameters are only
used when they are defined by crystal symmetry. An approximate (isotropic)
treatment of cell e.s.d.'s is used for estimating e.s.d.'s involving l.s.
planes.
;
loop_
    _geom_bond_atom_site_label_1
    _geom_bond_atom_site_label_2
    _geom_bond_site_symmetry_2
    _geom_bond_distance
    _geom_bond_publ_flag
    Zn1 N1 2 2.064(2) ?
    Zn1 N1 . 2.064(2) ?
    Zn1 O1 . 2.159(3) ?
    Zn1 O1 2 2.159(3) ?
    Zn1 O2 . 2.261(3) ?
    Zn1 O2 2 2.261(3) ?
    Zn1 C1 2 2.559(3) ?
    Zn1 C1 . 2.559(3) ?
    O1 C1 . 1.245(4) ?
    O2 C1 . 1.255(4) ?
    N1 C9 . 1.330(4) ?
    N1 C13 . 1.328(4) ?
    C1 C2 . 1.487(4) ?
    C2 C8 . 1.386(4) ?
    C2 C3 . 1.381(5) ?
    C3 C4 . 1.379(5) ?
    C3 H3 . 0.9300 ?
    C4 C5 . 1.374(6) ?
    C4 H4 . 0.9300 ?
    C5 C7 . 1.385(6) ?
    C5 C6 . 1.506(5) ?
    C6 H6A . 0.9600 ?
    C6 H6B . 0.9600 ?
    C6 H6C . 0.9600 ?
    C7 C8 . 1.386(5) ?
    C7 H7 . 0.9300 ?
    C8 H8 . 0.9300 ?
    C9 C10 . 1.372(4) ?
    C9 H9 . 0.9300 ?
    C10 C11 . 1.390(4) ?
    C10 H10 . 0.9300 ?
    C11 C12 . 1.369(4) ?
    C11 C11 7 1.481(5) ?
    C12 C13 . 1.374(4) ?
    C12 H12 . 0.9300 ?
    C13 H13 . 0.9300 ?
    O3 H3A . 0.8501 ?
    O3 H3B . 0.8500 ?
    O3 H3C . 0.8500 ?
    O4 H4A . 0.8500 ?
    O4 H4B . 0.8501 ?
    O4 H4C . 0.8501 ?
loop_
    _geom_angle_atom_site_label_1
    _geom_angle_atom_site_label_2
    _geom_angle_atom_site_label_3
    _geom_angle_site_symmetry_1
    _geom_angle_site_symmetry_3
    _geom_angle
    _geom_angle_publ_flag
    N1 Zn1 N1 2 . 105.44(13) ?
    N1 Zn1 O1 2 . 91.10(10) ?
    N1 Zn1 O1 . . 97.52(10) ?
    N1 Zn1 O1 2 2 97.52(10) ?
    N1 Zn1 O1 . 2 91.10(9) ?
    O1 Zn1 O1 . 2 165.78(15) ?
    N1 Zn1 O2 2 . 147.44(10) ?
    N1 Zn1 O2 . . 90.82(10) ?
    O1 Zn1 O2 . . 58.40(10) ?
    O1 Zn1 O2 2 . 110.41(10) ?
    N1 Zn1 O2 2 2 90.82(10) ?
    N1 Zn1 O2 . 2 147.44(10) ?
    O1 Zn1 O2 . 2 110.41(10) ?
    O1 Zn1 O2 2 2 58.40(10) ?
    O2 Zn1 O2 . 2 89.92(14) ?
    N1 Zn1 C1 2 2 95.29(10) ?
    N1 Zn1 C1 . 2 119.32(10) ?
    O1 Zn1 C1 . 2 139.05(12) ?
    O1 Zn1 C1 2 2 29.05(10) ?
    O2 Zn1 C1 . 2 101.07(10) ?
    O2 Zn1 C1 2 2 29.36(10) ?
    N1 Zn1 C1 2 . 119.31(10) ?
    N1 Zn1 C1 . . 95.29(10) ?
    O1 Zn1 C1 . . 29.05(10) ?
    O1 Zn1 C1 2 . 139.05(12) ?
    O2 Zn1 C1 . . 29.36(10) ?
    O2 Zn1 C1 2 . 101.07(10) ?
    C1 Zn1 C1 2 . 122.60(15) ?
    C1 O1 Zn1 . . 93.6(2) ?
    C1 O2 Zn1 . . 88.6(2) ?
    C9 N1 C13 . . 116.8(2) ?
    C9 N1 Zn1 . . 122.06(19) ?
    C13 N1 Zn1 . . 120.93(19) ?
    O1 C1 O2 . . 119.4(3) ?
    O1 C1 C2 . . 119.8(3) ?
    O2 C1 C2 . . 120.8(3) ?
    O1 C1 Zn1 . . 57.36(18) ?
    O2 C1 Zn1 . . 62.03(18) ?
    C2 C1 Zn1 . . 176.3(2) ?
    C8 C2 C3 . . 118.8(3) ?
    C8 C2 C1 . . 120.7(3) ?
    C3 C2 C1 . . 120.4(3) ?
    C4 C3 C2 . . 120.7(3) ?
    C4 C3 H3 . . 119.6 ?
    C2 C3 H3 . . 119.6 ?
    C5 C4 C3 . . 121.3(4) ?
    C5 C4 H4 . . 119.4 ?
    C3 C4 H4 . . 119.4 ?
    C4 C5 C7 . . 117.8(3) ?
    C4 C5 C6 . . 121.3(4) ?
    C7 C5 C6 . . 120.8(4) ?
    C5 C6 H6A . . 109.5 ?
    C5 C6 H6B . . 109.5 ?
    H6A C6 H6B . . 109.5 ?
    C5 C6 H6C . . 109.5 ?
    H6A C6 H6C . . 109.5 ?
    H6B C6 H6C . . 109.5 ?
    C8 C7 C5 . . 121.6(3) ?
    C8 C7 H7 . . 119.2 ?
    C5 C7 H7 . . 119.2 ?
    C7 C8 C2 . . 119.7(3) ?
    C7 C8 H8 . . 120.2 ?
    C2 C8 H8 . . 120.2 ?
    N1 C9 C10 . . 123.3(3) ?
    N1 C9 H9 . . 118.4 ?
    C10 C9 H9 . . 118.4 ?
    C9 C10 C11 . . 120.0(3) ?
    C9 C10 H10 . . 120.0 ?
    C11 C10 H10 . . 120.0 ?
    C12 C11 C10 . . 116.2(3) ?
    C12 C11 C11 . 7 122.0(3) ?
    C10 C11 C11 . 7 121.8(3) ?
    C13 C12 C11 . . 120.6(3) ?
    C13 C12 H12 . . 119.7 ?
    C11 C12 H12 . . 119.7 ?
    N1 C13 C12 . . 123.2(3) ?
    N1 C13 H13 . . 118.4 ?
    C12 C13 H13 . . 118.4 ?
    H3A O3 H3B . . 108.4 ?
    H3A O3 H3C . . 110.1 ?
    H3B O3 H3C . . 110.1 ?
    H4A O4 H4B . . 108.7 ?
    H4A O4 H4C . . 110.5 ?
    H4B O4 H4C . . 110.5 ?
loop_
    _geom_hbond_atom_site_label_D
    _geom_hbond_atom_site_label_H
    _geom_hbond_atom_site_label_A
    _geom_hbond_site_symmetry_A
    _geom_hbond_distance_DH
    _geom_hbond_distance_HA
    _geom_hbond_distance_DA
    _geom_hbond_angle_DHA
    O4 H4B O4 7_556 0.85 1.93 2.761(7) 167.3
    O3 H3A O2 6_556 0.85 1.93 2.777(4) 178.8
