# Supplementary material for: catena-Poly[[[bis­(4-methyl­benzoato-κ2 O,O′)zinc(II)]-μ-4,4′-bipyridine-κ2 N:N′] tetra­hydrate]
Source: Acta Crystallogr Sect E Struct Rep Online. 2009 Feb 28;65(Pt 3):m354. doi: 10.1107/S1600536809005571 (PMC2968618; doi:10.1107/S1600536809005571)
Supplement: Supplementary file 2 [file e-65-0m354-Isup2.hkl]

# 
# h,k,l, Fc-squared, Fo-squared, sigma(Fo-squared) and status flag 
# 
data_I
_shelx_title ' 123   C2/c' 
_shelx_refln_list_code          4 
_shelx_F_calc_maximum      299.47 
_exptl_crystal_F_000      1176.00 
_reflns_d_resolution_high  0.8395 
 
loop_ 
 _symmetry_equiv_pos_as_xyz 
 'x, y, z' 
 '-x, y, -z+1/2' 
 'x+1/2, y+1/2, z' 
 '-x+1/2, y+1/2, -z+1/2' 
 '-x, -y, -z' 
 'x, -y, z-1/2' 
 '-x+1/2, -y+1/2, -z' 
 'x+1/2, -y+1/2, z-1/2' 
 
_cell_length_a    12.0240 
_cell_length_b    18.8030 
_cell_length_c    12.2830 
_cell_angle_alpha  90.000 
_cell_angle_beta   98.063 
_cell_angle_gamma  90.000 
 
_shelx_F_squared_multiplier     1.000 
 
loop_ 
 _refln_index_h 
 _refln_index_k 
 _refln_index_l 
 _refln_F_squared_calc 
 _refln_F_squared_meas 
 _refln_F_squared_sigma 
 _refln_observed_status 
   2   0   0       31.68       46.36      2.80 o 
   4   0   0     2328.54     2334.03    156.91 o 
   6   0   0      928.95      770.15     98.84 o 
   8   0   0     2424.54     1937.44    310.68 o 
  10   0   0      693.05      761.39    148.87 o 
  12   0   0      333.66      416.82     90.26 o 
  14   0   0      518.53      436.26     95.95 o 
   1   1   0    20722.87    18736.99    373.04 o 
   3   1   0      331.40      363.45     18.45 o 
   5   1   0       18.78       37.73      4.33 o 
   7   1   0    10443.69    10135.53    571.40 o 
   9   1   0     1977.99     1862.08    186.92 o 
  11   1   0     1188.06     1374.98    158.94 o 
  13   1   0      230.18      233.13     23.25 o 
   0   2   0    17125.77    16106.76     80.80 o 
   2   2   0     4269.61     4308.72    163.64 o 
   4   2   0      929.11      956.61     42.64 o 
   6   2   0     3877.73     3904.36    170.69 o 
   8   2   0     1731.39     1487.05    119.88 o 
  10   2   0      104.39      167.48     14.19 o 
  12   2   0       76.89       79.00      5.63 o 
  14   2   0        7.02        8.76      5.52 o 
   1   3   0     6416.90     6218.13    162.35 o 
   3   3   0    16971.62    17750.00    536.56 o 
   5   3   0       30.93       25.22      1.80 o 
   7   3   0     3494.58     3340.98    202.72 o 
   9   3   0      636.81      570.56     48.07 o 
  11   3   0       20.86       16.87      4.30 o 
  13   3   0      163.26      148.15     13.66 o 
   0   4   0     4221.94     4473.58     38.66 o 
   2   4   0    89684.81    71446.59    403.22 o 
   4   4   0      428.93      484.37     16.03 o 
   6   4   0     1132.99     1108.67     57.29 o 
   8   4   0      166.30      147.63      8.48 o 
  10   4   0       93.34       97.22      5.86 o 
  12   4   0      531.51      482.19     49.44 o 
   1   5   0     3504.62     3652.54     88.79 o 
   3   5   0    29205.52    28700.55    794.79 o 
   5   5   0     2413.34     2659.41    106.96 o 
   7   5   0      893.60      887.95     45.24 o 
   9   5   0     3078.26     3006.49    330.03 o 
  11   5   0      776.48      707.04     62.82 o 
  13   5   0      116.70      129.90     10.12 o 
   0   6   0     1036.96     1114.98     15.88 o 
   2   6   0    11783.78    12126.51    355.18 o 
   4   6   0    12868.19    13037.47    453.26 o 
   6   6   0     3627.28     3820.14    158.83 o 
   8   6   0     1612.82     1733.07     94.48 o 
  10   6   0      414.05      393.93     28.41 o 
  12   6   0      135.72      163.69     14.90 o 
   1   7   0       37.40       51.80      2.55 o 
   3   7   0     8271.70     8289.87    289.60 o 
   5   7   0    22125.17    22880.27    893.64 o 
   7   7   0     1530.06     1778.63    100.67 o 
   9   7   0     2223.13     2226.45    184.92 o 
  11   7   0       15.45       22.19      4.60 o 
  13   7   0       82.25       94.78      7.47 o 
   0   8   0      522.66      503.05      6.07 o 
   2   8   0      530.06      490.65     15.69 o 
   4   8   0       12.57       74.12      4.19 o 
   6   8   0     7293.38     7711.87    310.41 o 
   8   8   0     2421.29     2467.85    129.86 o 
  10   8   0       29.57       27.36      4.41 o 
  12   8   0       75.43       99.74      9.52 o 
   1   9   0     1422.04     1479.86     28.28 o 
   3   9   0     2214.52     2238.79     62.54 o 
   5   9   0      236.96      248.65     14.70 o 
   7   9   0      116.28       94.35      5.77 o 
   9   9   0        0.54       -0.31      3.44 o 
  11   9   0       51.40       65.77      5.53 o 
   0  10   0       90.12       76.01      3.60 o 
   2  10   0      195.84      193.74      5.98 o 
   4  10   0      836.18      999.76     35.87 o 
   6  10   0     2766.96     2762.11    180.20 o 
   8  10   0        2.70        1.14      3.61 o 
  10  10   0      114.08       97.14     11.91 o 
  12  10   0        2.83        3.67      5.99 o 
   1  11   0     1320.30     1226.37     15.58 o 
   3  11   0       24.03       31.32      4.29 o 
   5  11   0     2246.79     2374.63    116.28 o 
   7  11   0     5943.38     5949.49    297.86 o 
   9  11   0       51.01       66.12      4.53 o 
  11  11   0       22.94       46.31      6.45 o 
   0  12   0     7892.58     7636.44     34.85 o 
   2  12   0     1276.31     1237.42     29.84 o 
   4  12   0     1181.44     1259.18     66.12 o 
   6  12   0     2997.11     3203.10     89.25 o 
   8  12   0      772.67      739.46     37.71 o 
  10  12   0      130.74      184.25     31.49 o 
   1  13   0     6995.74     7208.27    134.50 o 
   3  13   0     1283.34     1295.83     54.17 o 
   5  13   0      249.05      248.97      8.67 o 
   7  13   0       93.72       75.96      7.22 o 
   9  13   0     1239.53     1357.94    143.76 o 
  11  13   0      107.53      130.67     29.91 o 
   0  14   0     4877.63     4869.35     35.99 o 
   2  14   0     1905.06     1869.30     79.96 o 
   4  14   0        7.95       12.87      3.67 o 
   6  14   0      537.85      462.67     43.25 o 
   8  14   0      487.12      468.68     45.57 o 
  10  14   0      213.87      181.40     14.52 o 
   1  15   0     1547.05     1550.92     33.53 o 
   3  15   0      116.77      131.68      8.50 o 
   5  15   0       88.03       96.58      7.25 o 
   7  15   0       78.64       72.19      5.99 o 
   9  15   0        3.05       16.27      5.87 o 
   0  16   0       16.41       21.02      5.56 o 
   2  16   0      220.17      188.68      6.34 o 
   4  16   0      949.51      896.43     37.55 o 
   6  16   0      420.00      339.39     27.47 o 
   8  16   0       43.48       30.30      6.68 o 
   1  17   0      485.23      471.03     11.32 o 
   3  17   0      675.01      582.84     20.91 o 
   5  17   0       64.36       52.71      5.65 o 
   7  17   0      112.30      122.98     16.71 o 
   9  17   0        1.80       -2.57      6.25 o 
   0  18   0      774.33      774.07     15.87 o 
   2  18   0      634.17      608.23     13.49 o 
   4  18   0      734.22      719.61     31.46 o 
   6  18   0      199.64      219.71     24.23 o 
   8  18   0       28.22       28.51      8.05 o 
   1  19   0      939.33      968.74     20.15 o 
   3  19   0      449.79      436.91     21.65 o 
   5  19   0      363.83      402.45     32.89 o 
   7  19   0      111.25      113.75      9.33 o 
   0  20   0      146.34      141.81      9.41 o 
   2  20   0       34.76       21.08      5.10 o 
   4  20   0      926.95      921.44     22.45 o 
   6  20   0      315.90      303.17     23.35 o 
   1  21   0        3.93       10.58      5.16 o 
   3  21   0      443.78      450.51     12.03 o 
   0  22   0       17.92       21.13      7.36 o 
   2  22   0        5.87        6.19      6.52 o 
 -13   1   1      573.18      574.37     56.28 o 
 -11   1   1      484.43      479.39     40.98 o 
  -9   1   1      432.13      444.54     35.15 o 
  -7   1   1     1294.17     1290.74     75.83 o 
  -5   1   1     1670.17     1629.25     77.80 o 
  -3   1   1     2839.63     2893.67    149.93 o 
  -1   1   1      291.27      182.20      3.11 o 
   1   1   1    25453.89    23765.33    644.38 o 
   3   1   1      596.38      666.90     34.17 o 
   5   1   1     6285.14     6316.46    256.75 o 
   7   1   1      124.33       52.06      2.88 o 
   9   1   1       26.44       35.07      4.85 o 
  11   1   1       48.96       52.77      4.87 o 
  13   1   1       88.48       75.47      6.97 o 
 -14   2   1       44.45       48.60      6.42 o 
 -12   2   1      222.92      231.57     25.35 o 
 -10   2   1      818.92      788.01     67.49 o 
  -8   2   1     1751.18     1809.64    123.04 o 
  -6   2   1     4614.63     4752.33    242.16 o 
  -4   2   1     1303.17     1297.16     71.76 o 
  -2   2   1    24403.69    23815.77    640.63 o 
   0   2   1    17174.19    16046.08    140.79 o 
   2   2   1     3939.47     4338.19    164.62 o 
   4   2   1    10193.10    10566.44    386.66 o 
   6   2   1     3524.24     3158.04    151.41 o 
   8   2   1     1295.35     1316.05    116.65 o 
  10   2   1      384.85      505.63     43.93 o 
  12   2   1      250.09      224.55     22.04 o 
 -13   3   1      313.65      326.99     30.98 o 
 -11   3   1     1855.89     2018.66    193.38 o 
  -9   3   1     2074.89     1942.18    211.58 o 
  -7   3   1     3227.48     2948.91    170.01 o 
  -5   3   1     1795.79     1521.52     82.25 o 
  -3   3   1       73.99       79.19     15.11 o 
  -1   3   1    12095.07    13035.21    217.86 o 
   1   3   1    17980.61    17976.61    300.08 o 
   3   3   1    21055.99    21395.05    617.68 o 
   5   3   1    10127.04    10354.02    428.20 o 
   7   3   1     5546.47     5267.74    307.97 o 
   9   3   1      188.23      193.73     13.63 o 
  11   3   1      344.53      403.23     30.40 o 
  13   3   1      543.28      536.95     66.73 o 
 -14   4   1       85.54       96.24      7.10 o 
 -12   4   1       12.55        8.72      4.34 o 
 -10   4   1     2392.46     2474.67    218.05 o 
  -8   4   1     4408.15     4351.55    336.42 o 
  -6   4   1      837.71      851.38     41.27 o 
  -4   4   1     4163.66     4208.44    129.99 o 
  -2   4   1    79674.49    61184.89   4630.14 o 
   0   4   1     3967.73     3952.15     46.00 o 
   2   4   1     2128.58     2654.20     74.79 o 
   4   4   1     1498.98     1343.12     50.99 o 
   6   4   1     3767.72     3347.35    153.34 o 
   8   4   1     2710.20     2737.17    132.96 o 
  10   4   1      583.06      652.81     57.85 o 
  12   4   1      436.10      407.89     36.26 o 
 -13   5   1      169.21      164.88     17.93 o 
 -11   5   1       49.22       89.65     10.05 o 
  -9   5   1      575.53      571.72     52.72 o 
  -7   5   1     1104.44      997.76     51.13 o 
  -5   5   1      871.31      708.90     26.74 o 
  -3   5   1     8439.51     8768.63    287.53 o 
  -1   5   1      801.38      758.45     10.18 o 
   1   5   1    28302.46    28142.13    519.52 o 
   3   5   1     4417.90     4797.31    136.33 o 
   5   5   1     9496.81    10237.21    404.26 o 
   7   5   1     1806.05     1789.29     98.72 o 
   9   5   1      839.78      878.55     83.47 o 
  11   5   1      274.92      312.69     29.69 o 
  13   5   1       26.77       30.05      6.63 o 
 -12   6   1       45.15       47.82      5.26 o 
 -10   6   1       56.68       60.14      9.33 o 
  -8   6   1       38.30       45.70      3.49 o 
  -6   6   1      182.99      125.77      5.85 o 
  -4   6   1      835.51      982.20     36.22 o 
  -2   6   1     4503.57     4927.35    185.00 o 
   0   6   1     3031.01     2791.42     38.46 o 
   2   6   1     4119.03     4223.54    136.83 o 
   4   6   1       57.34       48.46      2.58 o 
   6   6   1      405.35      411.26     14.13 o 
   8   6   1      398.78      390.52     17.38 o 
  10   6   1       52.34       66.51      7.50 o 
  12   6   1        8.15        4.94      4.72 o 
 -13   7   1       19.03       16.35      5.38 o 
 -11   7   1       60.04       67.58      6.67 o 
  -9   7   1     1332.90     1274.33    104.48 o 
  -7   7   1       13.74       21.91      3.27 o 
  -5   7   1     1331.73     1386.25     54.70 o 
  -3   7   1     1030.13     1038.44     39.33 o 
  -1   7   1      452.69      468.55     12.71 o 
   1   7   1     3498.06     3629.65     55.74 o 
   3   7   1     2177.63     2385.20     71.19 o 
   5   7   1     2402.32     2504.07     90.84 o 
   7   7   1      378.21      408.07     20.25 o 
   9   7   1       73.26       62.47      6.14 o 
  11   7   1       23.02       21.00      4.44 o 
  13   7   1       21.29       37.82      6.81 o 
 -12   8   1       14.89       25.10      5.29 o 
 -10   8   1       17.56       15.01      4.53 o 
  -8   8   1     5912.88     5805.74    441.22 o 
  -6   8   1      599.21      644.73     35.77 o 
  -4   8   1    16096.60    17655.91    662.94 o 
  -2   8   1     2732.53     2506.26     82.32 o 
   0   8   1     5854.83     6316.07    220.73 o 
   2   8   1       84.78       45.37      8.64 o 
   4   8   1      205.67      318.10     11.30 o 
   6   8   1     1739.29     1927.91     87.94 o 
   8   8   1      464.74      416.97     17.35 o 
  10   8   1     1183.55     1136.27     89.86 o 
  12   8   1       92.88      118.18     13.17 o 
 -13   9   1       69.83       94.59     13.41 o 
 -11   9   1      489.36      497.51     46.89 o 
  -9   9   1       44.26       50.34      4.76 o 
  -7   9   1     2395.33     2530.74    153.29 o 
  -5   9   1     3424.29     3740.42    175.72 o 
  -3   9   1       80.48       74.71     14.58 o 
  -1   9   1    19768.90    21068.64    426.62 o 
   1   9   1     2505.72     2271.36     47.93 o 
   3   9   1     7294.13     7811.79    287.40 o 
   5   9   1      671.10      822.24     34.08 o 
   7   9   1     6766.16     6944.40    382.31 o 
   9   9   1     1173.18     1193.56    107.99 o 
  11   9   1      127.80      166.31     20.79 o 
 -12  10   1       88.20      116.93     14.44 o 
 -10  10   1      577.03      570.95     46.79 o 
  -8  10   1     1571.56     1516.77    101.21 o 
  -6  10   1     2007.43     2143.52    146.47 o 
  -4  10   1     2866.35     2997.08    110.64 o 
  -2  10   1     7574.62     7772.74    197.84 o 
   0  10   1     3128.33     2980.31     34.69 o 
   2  10   1     3345.94     3098.36     83.04 o 
   4  10   1     1316.00     1569.08     59.12 o 
   6  10   1     1421.67     1644.03     62.41 o 
   8  10   1     2233.19     2288.18    122.23 o 
  10  10   1      370.74      450.66     49.84 o 
  12  10   1       95.04      101.01     11.45 o 
 -11  11   1      184.76      217.67     22.28 o 
  -9  11   1      564.55      520.36     29.51 o 
  -7  11   1      682.23      660.32     41.60 o 
  -5  11   1     3046.64     3345.04    137.30 o 
  -3  11   1     1334.93     1336.96     41.17 o 
  -1  11   1     2826.61     2812.65     48.98 o 
   1  11   1      993.35      935.86     18.50 o 
   3  11   1     1077.34     1152.44     39.92 o 
   5  11   1       88.28       91.55      3.59 o 
   7  11   1     1307.22     1460.68     76.88 o 
   9  11   1      209.69      230.21     16.54 o 
  11  11   1       25.44       41.31      7.10 o 
 -12  12   1       23.24       32.09      7.39 o 
 -10  12   1      142.05      150.59     19.67 o 
  -8  12   1     2070.50     1928.25    104.73 o 
  -6  12   1     5921.70     5635.25    208.53 o 
  -4  12   1      290.27      317.17     15.11 o 
  -2  12   1        3.31        5.48      2.82 o 
   0  12   1     1505.03     1592.40     21.97 o 
   2  12   1     1389.10     1456.79     30.46 o 
   4  12   1      509.03      505.07     20.38 o 
   6  12   1     1627.32     1791.43     54.45 o 
   8  12   1       15.43        5.87      4.28 o 
  10  12   1        7.53        9.98      5.59 o 
 -11  13   1        3.31        2.02      6.84 o 
  -9  13   1       22.95       18.66      4.60 o 
  -7  13   1      132.90      118.58      9.01 o 
  -5  13   1      123.51       90.02      6.94 o 
  -3  13   1      185.36      194.80      7.37 o 
  -1  13   1       72.28       71.01      4.67 o 
   1  13   1      219.67      246.78      5.21 o 
   3  13   1      167.51      172.98      4.63 o 
   5  13   1      992.41      944.92     42.73 o 
   7  13   1        8.09       10.24      4.27 o 
   9  13   1       95.68      103.76      6.01 o 
  11  13   1       33.66       30.26     10.15 o 
 -10  14   1       17.40       26.81      6.85 o 
  -8  14   1       94.23       82.88      5.34 o 
  -6  14   1     1150.01     1106.62     63.07 o 
  -4  14   1     2165.33     2097.21     86.14 o 
  -2  14   1      377.30      389.71     12.21 o 
   0  14   1      222.01      249.59      6.24 o 
   2  14   1      499.40      467.91     21.94 o 
   4  14   1     1449.00     1360.16     58.33 o 
   6  14   1      238.68      195.30     15.74 o 
   8  14   1        3.54        6.03      5.60 o 
  10  14   1      261.31      206.07     15.92 o 
  -9  15   1      496.51      492.11     42.55 o 
  -7  15   1      529.65      546.20     47.64 o 
  -5  15   1      307.10      279.64     14.09 o 
  -3  15   1     2784.62     2690.99    106.37 o 
  -1  15   1      610.53      610.91     24.44 o 
   1  15   1     1758.00     1873.64     21.03 o 
   3  15   1      198.85      200.66      6.08 o 
   5  15   1     2560.31     2272.32     97.81 o 
   7  15   1      216.25      184.27     30.18 o 
   9  15   1       28.47       56.30      7.42 o 
 -10  16   1      417.13      320.65     18.02 o 
  -8  16   1      114.26      154.58     11.39 o 
  -6  16   1     1238.15     1162.71     99.55 o 
  -4  16   1      124.78      139.14      9.22 o 
  -2  16   1     1943.68     1968.87     45.40 o 
   0  16   1     1251.09     1296.01     15.83 o 
   2  16   1     1618.40     1680.18     31.56 o 
   4  16   1     3825.83     3653.09    131.69 o 
   6  16   1      468.87      418.44     32.19 o 
   8  16   1       82.61       89.42      8.48 o 
  -9  17   1       90.60      132.24     22.13 o 
  -7  17   1      577.22      585.48     53.89 o 
  -5  17   1     1003.31      888.29     76.03 o 
  -3  17   1      284.80      287.64     15.91 o 
  -1  17   1     1177.45     1197.67     27.90 o 
   1  17   1      745.92      753.68     10.67 o 
   3  17   1       41.65       36.85      4.73 o 
   5  17   1      409.36      354.61     30.61 o 
   7  17   1      178.11      167.44     10.85 o 
   9  17   1       19.60       33.08      7.29 o 
  -8  18   1       28.52       32.38      7.29 o 
  -6  18   1       76.52       66.91      8.19 o 
  -4  18   1       15.29       16.85      4.47 o 
  -2  18   1       69.42       76.77      5.38 o 
   0  18   1      185.91      203.64      6.83 o 
   2  18   1       49.49       64.38      9.97 o 
   4  18   1      477.90      390.74     10.29 o 
   6  18   1       75.31       64.46      9.36 o 
   8  18   1        3.56       10.12      8.31 o 
  -7  19   1        0.29       -3.75      6.49 o 
  -5  19   1       43.48       31.63      5.66 o 
  -3  19   1       86.03       97.80      5.86 o 
  -1  19   1      101.58       94.48      9.27 o 
   1  19   1       37.68       50.62      5.12 o 
   3  19   1      213.44      209.20      8.58 o 
   5  19   1       12.05       -2.42      6.60 o 
   7  19   1        0.08       -2.75      6.52 o 
  -6  20   1       11.48        7.55      6.62 o 
  -4  20   1       93.33       93.16      7.35 o 
  -2  20   1       29.08       30.19      5.28 o 
   0  20   1      393.21      338.15      8.62 o 
   2  20   1      651.00      614.77     13.19 o 
   4  20   1       38.42       58.06      6.87 o 
   6  20   1       37.75       47.43      8.07 o 
  -3  21   1      396.60      399.71     13.68 o 
  -1  21   1      148.89      134.54      7.04 o 
   1  21   1      331.92      300.68     10.16 o 
   3  21   1      118.16      153.85      8.75 o 
  -2  22   1      148.92      139.04      8.45 o 
   0  22   1      108.99      106.32      8.07 o 
   2  22   1      530.19      575.71     19.14 o 
 -14   0   2      129.94      116.12     10.93 o 
 -12   0   2     2380.80     2486.67    489.63 o 
 -10   0   2     2551.46     2557.72    359.92 o 
  -8   0   2    13982.62    14047.46   1958.44 o 
  -6   0   2      636.25      560.12     79.16 o 
  -4   0   2     4166.49     4378.75    184.38 o 
  -2   0   2     2791.80     2916.62     72.24 o 
   0   0   2      322.15      369.10      5.95 o 
   2   0   2    43495.04    38586.00   1859.99 o 
   4   0   2     2220.44     2165.83    117.72 o 
   6   0   2    22658.61    23351.33   1641.54 o 
   8   0   2      891.04      871.82     65.95 o 
  10   0   2      589.72      557.33     17.32 o 
  12   0   2      544.51      533.30     90.18 o 
 -13   1   2      104.36      123.74      8.76 o 
 -11   1   2      112.26      127.75     12.32 o 
  -9   1   2     4014.42     3948.74    331.22 o 
  -7   1   2     5209.56     4964.82    324.40 o 
  -5   1   2      282.72      254.15      9.80 o 
  -3   1   2      502.95      579.11     22.80 o 
  -1   1   2    78312.30    42539.33    218.75 o 
   1   1   2    19254.40    18984.75    406.94 o 
   3   1   2     4277.57     4287.42    129.45 o 
   5   1   2     5195.44     4869.57    192.54 o 
   7   1   2      137.50       70.63      6.52 o 
   9   1   2      413.49      499.73     58.60 o 
  11   1   2      498.62      507.83     50.22 o 
  13   1   2      102.13       77.58      6.92 o 
 -14   2   2       57.48       51.14      6.41 o 
 -12   2   2      233.03      266.17     26.16 o 
 -10   2   2      261.49      257.84     26.49 o 
  -8   2   2      991.51      924.72     66.78 o 
  -6   2   2     3394.83     3349.31    149.40 o 
  -4   2   2       28.69       70.57      3.95 o 
  -2   2   2    20119.81    19242.86    264.14 o 
   0   2   2     9238.59     9494.26    129.44 o 
   2   2   2     4532.73     4856.92    148.93 o 
   4   2   2      553.04      657.94     23.22 o 
   6   2   2     3983.92     3576.39    171.90 o 
   8   2   2     1722.69     1606.68     65.91 o 
  10   2   2       36.58       56.86      4.48 o 
  12   2   2        3.13        3.17      4.43 o 
 -13   3   2      123.13      126.91      8.91 o 
 -11   3   2      372.10      317.32     27.75 o 
  -9   3   2        0.21       11.73      3.64 o 
  -7   3   2       63.21      126.32      9.73 o 
  -5   3   2     2257.50     2379.28     99.79 o 
  -3   3   2     9925.45    10608.61    220.87 o 
  -1   3   2    23391.96    23539.98    496.18 o 
   1   3   2     8249.99     9295.06    219.65 o 
   3   3   2     7799.02     7665.85    256.32 o 
   5   3   2     2116.91     2259.69     99.59 o 
   7   3   2     1083.97     1047.50     56.69 o 
   9   3   2      831.95      883.02     78.75 o 
  11   3   2       24.82       14.12      4.43 o 
  13   3   2        8.50       10.36      6.07 o 
 -14   4   2       10.56       17.26      6.05 o 
 -12   4   2       22.47       22.95      4.86 o 
 -10   4   2     4658.20     4510.92    368.66 o 
  -8   4   2      531.91      516.29     44.74 o 
  -6   4   2      373.95      445.50     23.17 o 
  -4   4   2       95.70      131.55      3.92 o 
  -2   4   2    17725.97    18329.21    442.04 o 
   0   4   2        6.07       30.22      1.99 o 
   2   4   2     5781.77     6149.15    177.07 o 
   4   4   2    19432.72    21656.41    801.25 o 
   6   4   2        9.44       27.66      2.58 o 
   8   4   2      232.13      236.84     12.66 o 
  10   4   2      116.95       92.85      8.21 o 
  12   4   2      283.42      261.19     25.93 o 
 -13   5   2       57.08       77.63      7.80 o 
 -11   5   2      119.31       86.05      6.42 o 
  -9   5   2      965.30      896.47     75.97 o 
  -7   5   2      365.22      417.16     23.37 o 
  -5   5   2     2838.40     2607.44     81.73 o 
  -3   5   2    15856.43    15897.27    427.90 o 
  -1   5   2    12751.96    13254.83    231.17 o 
   1   5   2     1640.34     1350.77     29.19 o 
   3   5   2    11918.44    12688.10    360.18 o 
   5   5   2     2573.62     2470.28     92.13 o 
   7   5   2      184.86      236.92     12.47 o 
   9   5   2      392.99      420.79     37.67 o 
  11   5   2      245.17      276.91     34.02 o 
  13   5   2      169.27      163.29     16.52 o 
 -12   6   2      413.83      433.17     49.26 o 
 -10   6   2     1754.30     1623.71    131.35 o 
  -8   6   2      880.11      931.23     56.70 o 
  -6   6   2     2553.27     2886.53    149.11 o 
  -4   6   2    31712.42    31937.90    936.04 o 
  -2   6   2     4895.65     5209.78    188.52 o 
   0   6   2     2634.48     2310.88     37.25 o 
   2   6   2       24.13      123.13      7.82 o 
   4   6   2     4225.18     4027.27    151.59 o 
   6   6   2     6428.42     6597.87    304.91 o 
   8   6   2     1772.91     1898.98    107.49 o 
  10   6   2      281.37      286.81     35.58 o 
  12   6   2      310.40      286.00     30.93 o 
 -13   7   2      315.68      381.39     36.03 o 
 -11   7   2      367.42      339.16     36.06 o 
  -9   7   2       65.06       58.12      9.63 o 
  -7   7   2      943.93     1059.07     55.72 o 
  -5   7   2      887.07      963.37     42.73 o 
  -3   7   2    40379.86    43712.16   1614.90 o 
  -1   7   2     1192.48     1106.07     21.62 o 
   1   7   2      213.54      233.47      6.82 o 
   3   7   2     3914.59     4089.52    142.13 o 
   5   7   2     5428.77     5370.88    236.24 o 
   7   7   2     3751.25     4092.53    214.62 o 
   9   7   2      653.44      813.19     45.07 o 
  11   7   2      705.66      685.32     74.69 o 
  13   7   2      124.13      157.00     18.49 o 
 -12   8   2      163.69      178.73     16.79 o 
 -10   8   2     1275.52     1297.34    109.81 o 
  -8   8   2      731.14      659.32     43.30 o 
  -6   8   2      230.61      260.43     16.94 o 
  -4   8   2    20167.07    21435.05    819.87 o 
  -2   8   2    12579.10    12706.93    382.69 o 
   0   8   2      298.49      276.33      7.70 o 
   2   8   2       55.37       26.07      6.34 o 
   4   8   2     1603.46     1496.35     57.50 o 
   6   8   2     1432.68     1515.29     68.58 o 
   8   8   2      459.59      613.96     31.85 o 
  10   8   2       14.77       21.72      5.89 o 
  12   8   2      309.54      327.05     37.83 o 
 -13   9   2       11.28        4.30      5.58 o 
 -11   9   2      308.28      278.81     25.91 o 
  -9   9   2     1427.23     1420.82    110.14 o 
  -7   9   2        2.01       34.25      4.36 o 
  -5   9   2        3.95        5.89      2.55 o 
  -3   9   2      449.62      425.34     17.20 o 
  -1   9   2       68.63      106.84     12.23 o 
   1   9   2      362.33      483.53     12.32 o 
   3   9   2     4404.33     4729.65    188.94 o 
   5   9   2      416.24      406.78     18.61 o 
   7   9   2       75.66       84.17      4.40 o 
   9   9   2       10.89       13.25      4.41 o 
  11   9   2       91.14       92.07     12.73 o 
 -12  10   2       35.79       32.78      6.11 o 
 -10  10   2       66.50       51.26      5.25 o 
  -8  10   2      421.23      390.89     30.90 o 
  -6  10   2     2633.16     2557.50    232.19 o 
  -4  10   2       21.61       26.65      3.24 o 
  -2  10   2      569.96      576.26     16.98 o 
   0  10   2       64.94       51.64      2.23 o 
   2  10   2       85.16      106.61      4.37 o 
   4  10   2      184.95      178.43      8.96 o 
   6  10   2      101.88       83.15      4.55 o 
   8  10   2      575.80      587.99     35.88 o 
  10  10   2       49.02       70.79      6.63 o 
  12  10   2        5.92        6.59      6.50 o 
 -11  11   2       40.18       61.07      9.78 o 
  -9  11   2        3.49        7.94      4.08 o 
  -7  11   2       16.26       59.71      6.16 o 
  -5  11   2     1991.14     2064.18     56.28 o 
  -3  11   2     2591.77     2669.49     85.54 o 
  -1  11   2     6631.87     6903.02    195.06 o 
   1  11   2      548.26      454.65      5.76 o 
   3  11   2      177.65      218.14     13.14 o 
   5  11   2     1465.19     1486.00     68.97 o 
   7  11   2      898.22      871.39     53.63 o 
   9  11   2      447.54      508.50     39.41 o 
  11  11   2      132.81      159.72     18.68 o 
 -12  12   2      131.96      153.76     11.21 o 
 -10  12   2      466.77      510.44     43.34 o 
  -8  12   2     1306.25     1274.45     60.60 o 
  -6  12   2     1156.68      980.59     31.77 o 
  -4  12   2     1006.07     1034.47     42.48 o 
  -2  12   2     3187.43     3364.21     93.16 o 
   0  12   2     4633.43     4423.66     95.60 o 
   2  12   2     2127.81     2073.46     44.71 o 
   4  12   2      845.60      957.74     32.39 o 
   6  12   2      830.29      722.44     16.42 o 
   8  12   2      474.57      535.77     40.47 o 
  10  12   2      567.42      703.88     85.98 o 
 -11  13   2      250.57      290.03     52.30 o 
  -9  13   2     1447.07     1438.89     81.02 o 
  -7  13   2     3403.49     3272.13    178.59 o 
  -5  13   2       16.52       40.82      3.48 o 
  -3  13   2     1014.65     1118.96     30.73 o 
  -1  13   2     3248.79     3096.67    124.32 o 
   1  13   2     4747.35     4410.70    102.88 o 
   3  13   2     1471.96     1514.60     49.60 o 
   5  13   2     2122.89     2077.85    100.98 o 
   7  13   2      299.55      288.64     15.13 o 
   9  13   2      164.33      205.02     17.94 o 
  11  13   2      233.78      230.91     17.32 o 
 -10  14   2      192.08      241.05     28.66 o 
  -8  14   2      625.13      616.57     34.67 o 
  -6  14   2      566.32      491.15     19.47 o 
  -4  14   2       36.57       21.26      3.22 o 
  -2  14   2      564.79      617.76     25.44 o 
   0  14   2     4942.81     4831.95    111.55 o 
   2  14   2     1848.14     1822.13     39.25 o 
   4  14   2      728.11      722.76     26.49 o 
   6  14   2      411.36      388.34     28.20 o 
   8  14   2      493.31      522.28     41.09 o 
  10  14   2        2.63        5.95      9.10 o 
  -9  15   2      392.52      385.89     24.57 o 
  -7  15   2      769.36      654.80     52.22 o 
  -5  15   2       49.83       49.76      4.42 o 
  -3  15   2      177.66      131.65      8.72 o 
  -1  15   2      519.74      534.38     12.52 o 
   1  15   2       58.29       45.34      4.35 o 
   3  15   2       31.74       32.07      5.15 o 
   5  15   2      299.09      261.99     16.55 o 
   7  15   2      164.64      164.43     13.73 o 
   9  15   2        6.45       16.14      7.04 o 
 -10  16   2        2.74        3.07      6.65 o 
  -8  16   2      224.05      211.63     15.45 o 
  -6  16   2        2.97        0.74      4.90 o 
  -4  16   2      130.58      134.46      8.64 o 
  -2  16   2        3.57        6.05      3.73 o 
   0  16   2       35.25       38.60      4.31 o 
   2  16   2      362.42      326.65      9.25 o 
   4  16   2       30.94       29.59      5.47 o 
   6  16   2       67.02       54.86      6.84 o 
   8  16   2        0.80        0.76      6.25 o 
  -9  17   2      303.86      266.96     64.29 o 
  -7  17   2       62.56      102.44      7.24 o 
  -5  17   2      656.86      608.27     47.84 o 
  -3  17   2       77.78       97.51      5.33 o 
  -1  17   2      668.92      647.24     10.88 o 
   1  17   2      488.14      463.52     11.08 o 
   3  17   2     1262.37     1206.65     19.04 o 
   5  17   2       67.35       67.89      6.12 o 
   7  17   2        6.95        9.55      6.20 o 
  -8  18   2      277.18      290.70     24.28 o 
  -6  18   2      350.71      403.30     36.18 o 
  -4  18   2      266.30      241.46     12.68 o 
  -2  18   2      127.44       98.90      5.54 o 
   0  18   2      648.02      658.94     11.59 o 
   2  18   2     1345.14     1323.36     21.73 o 
   4  18   2      566.03      529.60     11.82 o 
   6  18   2      201.03      203.90     25.54 o 
  -7  19   2      200.84      235.16     19.02 o 
  -5  19   2      596.78      598.69     42.28 o 
  -3  19   2      777.14      750.71     39.11 o 
  -1  19   2      119.58       99.88      5.89 o 
   1  19   2       77.94       82.59      6.76 o 
   3  19   2      622.99      634.25     20.79 o 
   5  19   2      787.35      789.33     54.84 o 
  -6  20   2      108.94      138.11      7.90 o 
  -4  20   2      730.77      726.83     38.97 o 
  -2  20   2     1053.01     1029.17     22.71 o 
   0  20   2       17.46       20.55      5.65 o 
   2  20   2      521.19      543.76     12.54 o 
   4  20   2      153.99      180.88      8.73 o 
  -3  21   2      123.91      132.88      8.04 o 
  -1  21   2      246.67      266.86      9.79 o 
   1  21   2      140.92      124.72      7.96 o 
   3  21   2       75.49       85.61      7.74 o 
  -2  22   2        2.72        0.47      6.45 o 
   0  22   2       13.22       13.51      6.36 o 
 -13   1   3       80.34       97.56     10.38 o 
 -11   1   3      203.08      207.10     17.22 o 
  -9   1   3      266.14      284.76     22.22 o 
  -7   1   3     2471.64     2483.47    127.68 o 
  -5   1   3     4826.86     4403.69    139.06 o 
  -3   1   3    12637.10    12452.73    163.23 o 
  -1   1   3       51.24      114.30      2.95 o 
   1   1   3     3337.97     3223.48     68.36 o 
   3   1   3       62.66      162.06      7.77 o 
   5   1   3     3222.15     2896.06     99.72 o 
   7   1   3     2627.28     2944.79    127.96 o 
   9   1   3       11.79        4.90      3.80 o 
  11   1   3        1.15        2.10      4.05 o 
  13   1   3       53.52       71.37      9.83 o 
 -14   2   3      251.70      262.98     24.77 o 
 -12   2   3      537.53      494.54     49.87 o 
 -10   2   3      864.55      821.35     73.05 o 
  -8   2   3     1994.24     1959.76    129.40 o 
  -6   2   3     1282.00     1116.34     40.16 o 
  -4   2   3    11045.14    10804.19    234.11 o 
  -2   2   3     3190.32     3290.40     42.69 o 
   0   2   3       65.95       77.61      5.35 o 
   2   2   3      738.94      775.12     18.68 o 
   4   2   3    12064.09    12260.99    380.92 o 
   6   2   3    10614.79    10483.33    388.78 o 
   8   2   3      588.79      707.31     43.81 o 
  10   2   3      253.14      279.37     25.70 o 
  12   2   3      490.08      527.31     55.15 o 
 -13   3   3       42.94       53.63      5.87 o 
 -11   3   3      644.69      581.11     43.63 o 
  -9   3   3     2636.44     2741.01    197.75 o 
  -7   3   3     2363.21     2334.02     92.65 o 
  -5   3   3    15608.00    15886.60    382.57 o 
  -3   3   3    20577.74    20004.01    355.48 o 
  -1   3   3     9288.68     8589.16    147.19 o 
   1   3   3      148.80      188.21      8.41 o 
   3   3   3     9271.13     9047.15    260.29 o 
   5   3   3     5559.05     5177.70    181.85 o 
   7   3   3     1348.02     1339.53     68.74 o 
   9   3   3     1052.17     1200.64     98.14 o 
  11   3   3      236.78      243.85     32.12 o 
  13   3   3       70.98       62.22      7.38 o 
 -14   4   3      414.07      444.40     45.02 o 
 -12   4   3      950.26      975.91     90.49 o 
 -10   4   3      574.93      495.98     33.07 o 
  -8   4   3     1075.19     1117.39    112.11 o 
  -6   4   3      569.06      378.10     14.60 o 
  -4   4   3     7320.43     7659.86    239.15 o 
  -2   4   3    23855.68    23571.55    372.10 o 
   0   4   3     1017.29      958.05      9.22 o 
   2   4   3     4614.42     5046.59    163.75 o 
   4   4   3    26189.69    27601.95    838.94 o 
   6   4   3      751.24      616.80     29.32 o 
   8   4   3       91.32      102.37     11.39 o 
  10   4   3     1149.54     1281.43    119.72 o 
  12   4   3      353.29      295.72     34.57 o 
 -13   5   3       86.81       94.89      8.10 o 
 -11   5   3     1970.55     1908.33    173.01 o 
  -9   5   3       86.24       83.58      5.15 o 
  -7   5   3      580.29      553.89     38.67 o 
  -5   5   3       31.14       75.43      4.32 o 
  -3   5   3     4162.33     5257.25    293.48 o 
  -1   5   3     2913.35     2965.85     54.04 o 
   1   5   3     3179.99     3233.40     59.23 o 
   3   5   3     6466.81     7170.28    226.84 o 
   5   5   3       68.23      206.06      5.65 o 
   7   5   3      239.62      239.28      8.94 o 
   9   5   3      683.06      799.31     73.50 o 
  11   5   3      473.79      480.27     53.87 o 
  13   5   3       63.09       74.12      7.69 o 
 -12   6   3       43.80       45.94      5.56 o 
 -10   6   3        0.56       -1.42      3.95 o 
  -8   6   3        5.28       15.40      3.00 o 
  -6   6   3       38.20       50.27      4.13 o 
  -4   6   3     1651.28     1759.55     58.28 o 
  -2   6   3     1062.63     1380.18     57.67 o 
   0   6   3     1277.43     1237.21     15.28 o 
   2   6   3       11.46       16.26      4.17 o 
   4   6   3      547.50      436.59     14.35 o 
   6   6   3       75.36       36.87      2.82 o 
   8   6   3      200.05      154.80     10.93 o 
  10   6   3       28.32       26.61      6.06 o 
  12   6   3      102.97       73.64      8.66 o 
 -13   7   3        6.82       13.38      5.28 o 
 -11   7   3        0.77       -1.41      4.60 o 
  -9   7   3      125.47      124.00      7.73 o 
  -7   7   3     1129.40     1210.28     67.89 o 
  -5   7   3     1799.36     2144.44     83.05 o 
  -3   7   3     2362.31     2452.61    109.13 o 
  -1   7   3       36.27      190.50     37.49 o 
   1   7   3      117.80      126.96      3.54 o 
   3   7   3     1425.31     1515.28     57.77 o 
   5   7   3       36.13       85.74      4.08 o 
   7   7   3       60.54       58.02      4.27 o 
   9   7   3      176.94      177.23     19.60 o 
  11   7   3       27.89       27.68      5.85 o 
 -12   8   3      476.91      470.88     49.06 o 
 -10   8   3      841.23      811.33     65.27 o 
  -8   8   3       23.16       39.09      4.78 o 
  -6   8   3     1619.08     1723.20     98.82 o 
  -4   8   3      119.72      172.82      9.52 o 
  -2   8   3     6970.81     7641.55    144.86 o 
   0   8   3     7320.24     7089.78    117.90 o 
   2   8   3    15063.51    16378.27    423.45 o 
   4   8   3      349.86      299.61     22.47 o 
   6   8   3      351.92      379.20     23.18 o 
   8   8   3      742.45      816.30     46.43 o 
  10   8   3      404.65      322.24     34.71 o 
  12   8   3      113.67      123.03     11.70 o 
 -13   9   3      201.61      214.13     25.32 o 
 -11   9   3      536.98      592.28     49.16 o 
  -9   9   3     2830.35     2672.03    154.35 o 
  -7   9   3       60.12       73.77      4.78 o 
  -5   9   3     4997.21     5642.17    256.97 o 
  -3   9   3     2243.70     2437.78    108.85 o 
  -1   9   3     3523.08     3399.83     77.82 o 
   1   9   3    14502.48    15197.34    337.43 o 
   3   9   3      457.94      383.05     13.44 o 
   5   9   3      796.12      863.25     41.88 o 
   7   9   3     1101.88     1271.86     79.56 o 
   9   9   3      662.98      712.24     53.91 o 
  11   9   3      256.37      239.75     28.96 o 
 -12  10   3      133.18      158.65     17.56 o 
 -10  10   3      999.96      919.95     65.51 o 
  -8  10   3     1005.94      908.62     37.85 o 
  -6  10   3      843.88      846.30     36.32 o 
  -4  10   3     2825.52     2923.35     62.99 o 
  -2  10   3     4538.09     4436.07    116.14 o 
   0  10   3     7099.31     6977.12    195.45 o 
   2  10   3     1250.37     1180.02     47.03 o 
   4  10   3     2481.85     2490.97     97.91 o 
   6  10   3     2601.45     2919.83    152.32 o 
   8  10   3      108.78      165.47     10.68 o 
  10  10   3      273.61      252.76     24.08 o 
 -11  11   3      165.68      156.17     10.94 o 
  -9  11   3     1186.20     1041.45     67.93 o 
  -7  11   3       16.06       23.14      3.95 o 
  -5  11   3      765.51      908.14     22.98 o 
  -3  11   3     3298.23     3304.49     96.51 o 
  -1  11   3      593.95      445.97     10.42 o 
   1  11   3     2871.90     2526.11     50.34 o 
   3  11   3     1317.46     1219.62     39.11 o 
   5  11   3     1274.64     1290.50     69.11 o 
   7  11   3      846.65      985.14     69.59 o 
   9  11   3      141.74      148.65     10.58 o 
  11  11   3       73.98       78.74     12.45 o 
 -12  12   3        5.39       10.11      5.88 o 
 -10  12   3       44.08       44.85      6.42 o 
  -8  12   3       28.52       25.44      4.42 o 
  -6  12   3     2376.71     2454.17     90.06 o 
  -4  12   3       67.63       98.53     18.43 o 
  -2  12   3     1882.04     1878.90     62.10 o 
   0  12   3     2882.75     3195.27     88.24 o 
   2  12   3        4.03        3.61      2.99 o 
   4  12   3      584.45      603.44     20.78 o 
   6  12   3      364.01      415.13     18.96 o 
   8  12   3       15.04        8.83      5.06 o 
  10  12   3        8.37       11.81      7.24 o 
 -11  13   3        3.37        6.12      7.02 o 
  -9  13   3       23.70       38.82      4.78 o 
  -7  13   3      438.28      393.92     21.49 o 
  -5  13   3       50.84       86.93      4.10 o 
  -3  13   3      283.97      256.33      8.58 o 
  -1  13   3      548.93      581.79     19.85 o 
   1  13   3       67.41       79.48      3.93 o 
   3  13   3       13.40       22.72      4.21 o 
   5  13   3      166.65      110.02      6.99 o 
   7  13   3       49.97       50.22      5.61 o 
   9  13   3        3.06       -3.87      5.35 o 
 -10  14   3       52.60       53.46      6.83 o 
  -8  14   3      708.51      752.87     37.12 o 
  -6  14   3       74.64       58.76      4.72 o 
  -4  14   3      126.18       97.01      4.56 o 
  -2  14   3     1491.57     1542.15     47.17 o 
   0  14   3      294.30      301.63      5.96 o 
   2  14   3      691.00      720.02     21.87 o 
   4  14   3      973.44      871.83     14.37 o 
   6  14   3       87.42       72.68      6.05 o 
   8  14   3      157.33      175.46     10.31 o 
  10  14   3      152.38      189.22     13.08 o 
  -9  15   3       25.94       54.80      5.47 o 
  -7  15   3     1268.82     1176.46     66.00 o 
  -5  15   3      916.68      818.89     39.39 o 
  -3  15   3     1446.41     1404.33     51.33 o 
  -1  15   3     1379.42     1367.10     39.36 o 
   1  15   3       38.42       45.02      4.65 o 
   3  15   3     3529.61     3473.97    113.72 o 
   5  15   3      897.78      827.11     29.52 o 
   7  15   3       75.75       77.64      6.83 o 
   9  15   3      258.82      262.51     26.85 o 
  -8  16   3      866.81      927.03     57.62 o 
  -6  16   3      891.85      850.62     44.16 o 
  -4  16   3     1786.05     1875.22     70.04 o 
  -2  16   3      313.86      301.37     12.61 o 
   0  16   3      513.44      559.46     11.96 o 
   2  16   3      351.87      361.39     13.65 o 
   4  16   3     1272.90     1113.70     43.15 o 
   6  16   3      420.99      373.04     44.00 o 
   8  16   3      278.99      313.84     44.69 o 
  -9  17   3       91.29      104.11     13.08 o 
  -7  17   3       56.44       52.95      6.21 o 
  -5  17   3      473.39      467.64     19.93 o 
  -3  17   3      620.07      638.35     28.05 o 
  -1  17   3      331.49      349.36      9.49 o 
   1  17   3      507.25      535.70     11.17 o 
   3  17   3      663.75      632.80     12.43 o 
   5  17   3      587.32      480.35     25.57 o 
   7  17   3      123.26      144.10     14.61 o 
  -8  18   3      186.29      187.50     16.73 o 
  -6  18   3        4.34       -1.86      5.23 o 
  -4  18   3      188.03      187.42     13.00 o 
  -2  18   3      658.99      701.03     22.24 o 
   0  18   3       88.96       99.08      8.19 o 
   2  18   3        7.89        9.01      5.60 o 
   4  18   3      172.33      156.12      7.75 o 
   6  18   3      105.07       99.32     18.72 o 
  -7  19   3        2.78        1.61      5.57 o 
  -5  19   3      134.03      117.90     11.63 o 
  -3  19   3        4.99        6.56      5.52 o 
  -1  19   3       54.73       71.44      6.76 o 
   1  19   3      250.39      266.71      9.35 o 
   3  19   3       51.22       40.06      6.27 o 
   5  19   3        1.63       -3.05      6.91 o 
  -6  20   3      192.29      213.47     15.97 o 
  -4  20   3       71.49       87.79      8.51 o 
  -2  20   3        1.96       -1.82      5.70 o 
   0  20   3      111.89       96.14      7.37 o 
   2  20   3      149.50      163.59      8.67 o 
   4  20   3        4.89       -3.37      5.74 o 
  -3  21   3      212.28      222.96      9.28 o 
  -1  21   3      293.54      313.59     10.74 o 
   1  21   3      299.81      281.25     10.51 o 
   3  21   3      124.88      151.31      9.03 o 
 -14   0   4      458.40      473.15     75.66 o 
 -12   0   4        5.61       11.82      6.98 o 
 -10   0   4     1201.25     1191.66    167.50 o 
  -8   0   4      940.19      889.89    159.54 o 
  -6   0   4    24065.04    24802.69    735.02 o 
  -4   0   4     5086.60     5590.36    134.40 o 
  -2   0   4       91.81       90.21      3.62 o 
   0   0   4     9075.52    10396.91    277.17 o 
   2   0   4    19771.80    20649.22    171.61 o 
   4   0   4     4652.37     4339.83    160.18 o 
   6   0   4      240.63      355.41     20.61 o 
   8   0   4     1568.86     1628.81     84.82 o 
  10   0   4      663.70      584.66     87.55 o 
  12   0   4       95.80      111.61     13.82 o 
 -13   1   4      676.30      665.70     63.25 o 
 -11   1   4      289.19      323.46     24.72 o 
  -9   1   4     1456.50     1371.26     89.43 o 
  -7   1   4     7258.93     7306.34    418.50 o 
  -5   1   4     1272.35     1309.24     27.03 o 
  -3   1   4      877.19      934.43     20.63 o 
  -1   1   4    16304.52    15989.74    124.07 o 
   1   1   4    10431.25    10993.21    202.98 o 
   3   1   4     6382.54     5973.48     92.13 o 
   5   1   4     3144.59     3058.31    108.88 o 
   7   1   4     1186.32     1316.31     34.19 o 
   9   1   4     1050.53     1075.85    107.84 o 
  11   1   4       91.23       90.33      6.50 o 
  13   1   4      238.92      274.48     13.29 o 
 -14   2   4      153.47      161.91     17.95 o 
 -12   2   4       42.01       60.37      7.47 o 
 -10   2   4      224.41      242.10     12.98 o 
  -8   2   4     1022.12      866.04     71.56 o 
  -6   2   4       63.98       38.41      2.22 o 
  -4   2   4     5752.56     5797.54     83.99 o 
  -2   2   4     7228.53     7003.25     92.43 o 
   0   2   4       39.64       60.99      1.66 o 
   2   2   4     5348.76     5265.03     84.74 o 
   4   2   4     3335.22     3090.40     74.15 o 
   6   2   4      444.37      411.09     10.93 o 
   8   2   4      297.32      369.96     21.03 o 
  10   2   4      480.41      479.14     47.54 o 
  12   2   4       29.04       26.69      7.36 o 
 -13   3   4      177.24      167.62     14.97 o 
 -11   3   4       22.47       49.96      7.50 o 
  -9   3   4       64.11       49.29      4.34 o 
  -7   3   4      135.48      102.15      3.97 o 
  -5   3   4     4795.90     5252.49    105.26 o 
  -3   3   4    14620.22    15792.02    190.49 o 
  -1   3   4      622.41      570.80     11.58 o 
   1   3   4     5898.17     5736.40    113.10 o 
   3   3   4     1355.26     1542.64     36.17 o 
   5   3   4        0.38        6.83      2.37 o 
   7   3   4       39.61       18.84      2.74 o 
   9   3   4      162.61      184.75     15.75 o 
  11   3   4        5.64        3.32      5.42 o 
 -12   4   4      104.73       87.72      9.34 o 
 -10   4   4       15.55       29.37      4.24 o 
  -8   4   4      656.58      647.62     38.33 o 
  -6   4   4      772.15      647.06     21.43 o 
  -4   4   4     6741.29     7286.82    133.38 o 
  -2   4   4       92.96      191.59      7.91 o 
   0   4   4       33.11       16.15      1.71 o 
   2   4   4     2584.70     2646.25     67.27 o 
   4   4   4     1469.59     1566.94     36.12 o 
   6   4   4       73.56      105.03      6.69 o 
   8   4   4        5.73       12.15      3.64 o 
  10   4   4       74.67       59.13      6.09 o 
  12   4   4      123.54      141.25     11.20 o 
 -13   5   4      167.83      188.05     16.11 o 
 -11   5   4     1333.42     1201.19     91.58 o 
  -9   5   4     1368.76     1349.04     74.99 o 
  -7   5   4      331.09      377.49     17.33 o 
  -5   5   4     2465.57     2527.01     71.76 o 
  -3   5   4    14288.79    15142.14    244.38 o 
  -1   5   4      324.67      262.16      6.68 o 
   1   5   4     1616.15     1689.33     27.96 o 
   3   5   4     6167.71     6392.38    203.75 o 
   5   5   4     3639.65     3531.33    117.32 o 
   7   5   4      181.64      220.36     13.67 o 
   9   5   4       40.90       48.01      4.37 o 
  11   5   4     1123.87     1098.96    117.13 o 
 -12   6   4      738.56      693.29     71.56 o 
 -10   6   4     1017.54      959.97     71.53 o 
  -8   6   4       68.49       86.05      5.45 o 
  -6   6   4      549.34      460.91     22.14 o 
  -4   6   4    22238.24    23528.87    663.65 o 
  -2   6   4    13903.71    14427.99    353.32 o 
   0   6   4       54.26      281.75      6.90 o 
   2   6   4    10757.41    10994.96    333.72 o 
   4   6   4    10114.14    10259.08    287.75 o 
   6   6   4     1424.69     1450.04     48.44 o 
   8   6   4      747.86      897.67     58.45 o 
  10   6   4      867.50      796.17     64.47 o 
  12   6   4      178.22      188.46     23.12 o 
 -13   7   4      264.75      291.02     23.20 o 
 -11   7   4     2132.30     2029.37    150.99 o 
  -9   7   4      363.95      416.27     20.58 o 
  -7   7   4      225.77      226.45      9.54 o 
  -5   7   4    10095.86    10672.49    440.72 o 
  -3   7   4     5986.76     5576.26    242.08 o 
  -1   7   4     5777.08     5626.87     92.10 o 
   1   7   4      597.07      593.19     13.31 o 
   3   7   4      506.30      407.68     14.56 o 
   5   7   4     3122.17     3024.11    142.61 o 
   7   7   4      875.75     1074.21     60.59 o 
   9   7   4      434.89      424.57     25.32 o 
  11   7   4      461.04      430.11     40.05 o 
 -12   8   4      540.02      486.98     41.72 o 
 -10   8   4      568.11      516.18     46.72 o 
  -8   8   4       33.79       42.58      3.63 o 
  -6   8   4     1734.71     1965.49    104.74 o 
  -4   8   4     6604.91     7425.58    296.96 o 
  -2   8   4       84.49      150.13      3.68 o 
   0   8   4      932.31      961.03      7.41 o 
   2   8   4     5831.54     6400.32    157.90 o 
   4   8   4     3234.40     2848.36    133.05 o 
   6   8   4      180.74      225.77     16.00 o 
   8   8   4      251.83      260.75     15.66 o 
  10   8   4      150.21      135.20     15.00 o 
  12   8   4      101.66      120.75     17.72 o 
 -11   9   4        4.47       -0.14      4.81 o 
  -9   9   4        3.56        5.32      4.52 o 
  -7   9   4        0.57        9.55      3.65 o 
  -5   9   4     1435.94     1546.08     45.18 o 
  -3   9   4       60.51       87.12      5.37 o 
  -1   9   4       33.66       36.39      3.27 o 
   1   9   4      316.15      309.68      4.70 o 
   3   9   4      427.42      321.51     16.56 o 
   5   9   4      904.07      927.50     57.34 o 
   7   9   4       96.44      115.26      6.79 o 
   9   9   4      107.44      142.09     34.30 o 
  11   9   4       82.81       83.95     11.38 o 
 -12  10   4        0.56       -0.26      5.44 o 
 -10  10   4        1.31        5.73      4.78 o 
  -8  10   4        0.58       -3.00      3.72 o 
  -6  10   4       41.07       32.17      3.92 o 
  -4  10   4       18.48       22.89      3.07 o 
  -2  10   4     1654.89     1822.09     51.11 o 
   0  10   4     6786.88     6938.20    172.80 o 
   2  10   4      251.30      267.48      7.30 o 
   4  10   4      170.95      191.42     10.38 o 
   6  10   4      816.51      890.16     48.36 o 
   8  10   4      923.36      838.65     55.04 o 
  10  10   4        5.63        6.50      5.64 o 
 -11  11   4      164.83      185.56     12.54 o 
  -9  11   4      536.26      497.18     13.52 o 
  -7  11   4     1429.03     1334.51     63.20 o 
  -5  11   4      817.91      693.91     33.44 o 
  -3  11   4      193.16      199.82      7.23 o 
  -1  11   4     2468.18     2411.28     48.16 o 
   1  11   4     2009.21     1960.09     40.98 o 
   3  11   4       97.71       92.58      4.58 o 
   5  11   4        4.26        2.71      3.55 o 
   7  11   4      982.78      966.95     51.52 o 
   9  11   4      344.87      321.05     25.00 o 
  11  11   4       45.71       65.10      9.11 o 
 -10  12   4      365.05      399.79     34.04 o 
  -8  12   4     1560.01     1414.63     70.64 o 
  -6  12   4      612.32      592.29     25.78 o 
  -4  12   4      789.34      799.19     16.74 o 
  -2  12   4     1987.91     2122.34     50.09 o 
   0  12   4     3768.04     3555.12    142.46 o 
   2  12   4     3022.48     2751.52    116.62 o 
   4  12   4      883.90      896.79     51.08 o 
   6  12   4      836.28      716.92     35.88 o 
   8  12   4      564.00      541.60     34.63 o 
  10  12   4      109.85      121.03     15.92 o 
 -11  13   4       77.10       94.89     14.78 o 
  -9  13   4      458.28      523.41     33.19 o 
  -7  13   4     1878.33     1726.59     91.68 o 
  -5  13   4      689.61      687.69     37.24 o 
  -3  13   4     1037.51     1205.74     30.43 o 
  -1  13   4     2136.83     2116.60     48.12 o 
   1  13   4     1253.39     1132.68     20.12 o 
   3  13   4     3068.14     2952.41     63.18 o 
   5  13   4     1262.71     1161.30     48.48 o 
   7  13   4      268.63      292.17     21.60 o 
   9  13   4      240.43      275.98     15.23 o 
 -10  14   4      413.64      457.56     33.54 o 
  -8  14   4      679.33      612.16     37.47 o 
  -6  14   4      506.78      463.39     18.94 o 
  -4  14   4      832.59      862.64     40.00 o 
  -2  14   4      254.85      269.57      9.59 o 
   0  14   4      390.14      379.08      7.68 o 
   2  14   4      999.00      912.71     21.54 o 
   4  14   4     1002.95      941.20     36.84 o 
   6  14   4       11.08       25.66      5.45 o 
   8  14   4       60.66       75.84      6.83 o 
  -9  15   4        8.73       13.19      4.68 o 
  -7  15   4      123.32      114.79      5.79 o 
  -5  15   4      133.52      131.82      5.78 o 
  -3  15   4      135.71      149.43      5.06 o 
  -1  15   4      574.49      578.64     10.68 o 
   1  15   4      258.23      224.00      6.63 o 
   3  15   4       65.99       62.07      5.04 o 
   5  15   4      119.95      139.44      7.10 o 
   7  15   4      167.65      168.45      9.52 o 
   9  15   4        5.37        6.20      6.19 o 
  -8  16   4       11.13       28.00      4.98 o 
  -6  16   4       24.85       25.80      4.24 o 
  -4  16   4       40.65       42.93      4.23 o 
  -2  16   4       98.26       77.20      5.17 o 
   0  16   4        2.59        5.80      3.98 o 
   2  16   4       20.01       28.55      4.58 o 
   4  16   4      243.62      185.57      6.72 o 
   6  16   4        4.90        1.43      5.53 o 
   8  16   4       22.50       14.70      7.27 o 
  -7  17   4      150.03      172.23     10.02 o 
  -5  17   4      255.64      249.15     14.22 o 
  -3  17   4      375.27      352.05     12.93 o 
  -1  17   4       20.68       13.93      4.55 o 
   1  17   4      447.07      498.11     17.96 o 
   3  17   4      709.24      620.37     17.70 o 
   5  17   4      211.05      178.75     10.84 o 
   7  17   4        0.97       -1.18      7.29 o 
  -8  18   4      215.57      245.48     24.09 o 
  -6  18   4      250.56      261.22     21.90 o 
  -4  18   4      398.15      413.47     23.65 o 
  -2  18   4      461.18      490.63     27.60 o 
   0  18   4      234.23      281.36      9.36 o 
   2  18   4      621.92      627.15     12.92 o 
   4  18   4      123.65      109.21      7.49 o 
   6  18   4      174.17      180.44     11.13 o 
  -5  19   4      527.29      580.29     52.92 o 
  -3  19   4      669.04      652.87     25.89 o 
  -1  19   4      389.88      415.52     13.51 o 
   1  19   4      498.69      542.45     13.03 o 
   3  19   4      316.85      289.16      9.85 o 
   5  19   4      194.41      215.30     12.33 o 
  -4  20   4      232.43      262.97     13.91 o 
  -2  20   4      552.43      584.12     27.05 o 
   0  20   4      177.89      203.41      9.12 o 
   2  20   4       75.37       91.88      7.75 o 
   4  20   4      144.81      151.78      8.67 o 
  -3  21   4      180.34      181.68      8.98 o 
  -1  21   4       60.93       66.43      7.41 o 
   1  21   4       29.28       34.94      6.93 o 
 -13   1   5      256.82      254.01     25.96 o 
 -11   1   5      283.33      249.55     20.55 o 
  -9   1   5        7.90        6.96      3.78 o 
  -7   1   5       33.76       18.27      3.49 o 
  -5   1   5     2568.20     2710.56     37.66 o 
  -3   1   5     4894.09     4786.67     38.70 o 
  -1   1   5      140.27      251.51      8.06 o 
   1   1   5      779.70      772.01     14.29 o 
   3   1   5     2125.96     2020.55     32.28 o 
   5   1   5      430.19      413.77     11.87 o 
   7   1   5      972.57      891.40     23.29 o 
   9   1   5      714.75      734.11     75.39 o 
  11   1   5       71.58       87.80      8.22 o 
 -12   2   5      698.36      677.05     59.74 o 
 -10   2   5      293.88      298.92     15.83 o 
  -8   2   5      451.89      385.66     19.37 o 
  -6   2   5     8694.57     8579.51    171.91 o 
  -4   2   5     8872.97     8456.80    121.01 o 
  -2   2   5     4054.00     3961.76     56.21 o 
   0   2   5     4521.41     4660.51    121.12 o 
   2   2   5     9859.33     9916.92    125.81 o 
   4   2   5     1199.83     1047.13     18.95 o 
   6   2   5      554.61      607.74     18.45 o 
   8   2   5      450.90      388.05     17.29 o 
  10   2   5      221.37      271.56     42.95 o 
  12   2   5        9.42       16.77      7.50 o 
 -13   3   5      429.88      407.95     35.83 o 
 -11   3   5      673.59      647.77     45.45 o 
  -9   3   5     1146.33     1110.42     68.90 o 
  -7   3   5      541.23      499.67     13.65 o 
  -5   3   5     5727.64     5561.84    106.66 o 
  -3   3   5    10956.70    10854.91    153.46 o 
  -1   3   5     3385.11     3359.88     76.37 o 
   1   3   5      917.90      827.22     18.10 o 
   3   3   5     9121.09     9358.05     93.85 o 
   5   3   5     2642.30     2594.33     59.65 o 
   7   3   5     1804.16     1912.46     56.31 o 
   9   3   5     1219.18     1206.78     95.43 o 
  11   3   5      390.14      430.56     20.29 o 
 -12   4   5      390.73      377.93     29.95 o 
 -10   4   5      346.55      347.16     26.39 o 
  -8   4   5     3095.21     3203.82    191.01 o 
  -6   4   5     3989.99     3892.97     93.43 o 
  -4   4   5     2069.96     1824.47     38.58 o 
  -2   4   5      824.28      828.22     18.31 o 
   0   4   5    10513.87    11662.45    270.77 o 
   2   4   5     6563.89     6373.21    104.53 o 
   4   4   5     4534.96     4265.55     95.34 o 
   6   4   5      755.85      894.70     32.30 o 
   8   4   5      353.56      377.84     34.67 o 
  10   4   5      483.85      479.07     51.55 o 
  12   4   5      262.39      343.27     20.38 o 
 -13   5   5      112.24      106.67      9.77 o 
 -11   5   5       58.59       61.35      6.69 o 
  -9   5   5     1627.89     1715.15     99.46 o 
  -7   5   5      699.82      617.93     27.05 o 
  -5   5   5     2009.47     1878.16     43.50 o 
  -3   5   5     3451.27     3609.74     79.28 o 
  -1   5   5      272.47      328.20      7.63 o 
   1   5   5     1681.58     1719.47     32.11 o 
   3   5   5     5424.95     5343.38    121.80 o 
   5   5   5      482.17      516.79     19.16 o 
   7   5   5        5.27       14.99      3.36 o 
   9   5   5       86.24       94.73      5.12 o 
  11   5   5      199.48      151.28     14.19 o 
 -12   6   5       68.98       50.15      5.62 o 
 -10   6   5       31.66       21.05      4.31 o 
  -8   6   5       13.31       31.60      3.80 o 
  -6   6   5      562.37      553.13     22.18 o 
  -4   6   5        2.99       10.54      2.30 o 
  -2   6   5     1516.75     1400.98     21.19 o 
   0   6   5       15.90       25.87      1.81 o 
   2   6   5     2708.32     2870.02     65.47 o 
   4   6   5       38.31       26.25      3.21 o 
   6   6   5       10.90       27.76      3.40 o 
   8   6   5       11.83       15.70      3.99 o 
  10   6   5      440.04      500.31     49.31 o 
  12   6   5        1.51       15.44      6.43 o 
 -13   7   5       29.48       28.45      6.64 o 
 -11   7   5       42.28       38.07      5.14 o 
  -9   7   5      200.38      167.27      7.30 o 
  -7   7   5      322.04      311.11     14.93 o 
  -5   7   5       24.14      100.22     28.92 o 
  -3   7   5       22.07       31.42      2.38 o 
  -1   7   5     2292.70     2365.80     60.18 o 
   1   7   5     1862.26     2065.23     37.22 o 
   3   7   5      450.29      517.35     19.11 o 
   5   7   5      787.39      927.04     32.67 o 
   7   7   5      148.87      153.48      4.90 o 
   9   7   5      164.94      114.24      5.89 o 
  11   7   5       89.86      102.03     12.61 o 
 -12   8   5      128.03      133.00      7.71 o 
 -10   8   5      656.67      564.65     20.83 o 
  -8   8   5      847.49      798.08     26.31 o 
  -6   8   5     1418.57     1431.67     33.19 o 
  -4   8   5      685.73      709.65     28.62 o 
  -2   8   5      422.52      415.71     10.57 o 
   0   8   5     5693.96     5992.16    120.80 o 
   2   8   5     3268.89     3306.80     89.43 o 
   4   8   5      793.93      822.57     32.52 o 
   6   8   5      900.43     1055.61     42.48 o 
   8   8   5      218.08      211.02     14.29 o 
  10   8   5      151.58      140.07      9.12 o 
 -11   9   5      895.51      820.03     49.94 o 
  -9   9   5      359.37      329.71     21.52 o 
  -7   9   5     2322.61     2176.05     63.17 o 
  -5   9   5     3868.85     3924.87    158.25 o 
  -3   9   5     1459.59     1384.96     48.16 o 
  -1   9   5     1458.08     1278.74     30.18 o 
   1   9   5     6795.61     6948.79    106.37 o 
   3   9   5     2735.55     2477.43     56.95 o 
   5   9   5      549.67      707.02     31.86 o 
   7   9   5      276.06      334.57     13.26 o 
   9   9   5      994.15      875.46     57.74 o 
  11   9   5      174.11      204.14     18.97 o 
 -12  10   5      502.77      538.05     41.30 o 
 -10  10   5      315.55      244.72     17.32 o 
  -8  10   5      183.43      162.80      6.54 o 
  -6  10   5     4484.14     4383.97    264.51 o 
  -4  10   5     1510.94     1576.11     37.89 o 
  -2  10   5      826.94      641.88     14.23 o 
   0  10   5     3067.89     3102.35     79.11 o 
   2  10   5     4729.92     4497.98    131.55 o 
   4  10   5      770.13      771.79     34.54 o 
   6  10   5      446.09      487.19     23.48 o 
   8  10   5     1350.81     1232.65     53.46 o 
  10  10   5       94.15       87.66     17.14 o 
 -11  11   5      310.26      276.88     18.89 o 
  -9  11   5      102.65       88.04      6.17 o 
  -7  11   5      733.35      762.68     24.04 o 
  -5  11   5     1408.14     1565.23     42.06 o 
  -3  11   5     1810.67     1697.94     42.58 o 
  -1  11   5      392.84      335.34      7.73 o 
   1  11   5      903.57      841.80     30.04 o 
   3  11   5      799.11      743.70     21.03 o 
   5  11   5     1063.36     1114.09     33.15 o 
   7  11   5      217.57      243.71      8.53 o 
   9  11   5      196.07      173.50     13.08 o 
 -10  12   5        1.06       -0.10      5.97 o 
  -8  12   5       25.27       26.78      4.25 o 
  -6  12   5      476.98      506.81     19.37 o 
  -4  12   5      248.14      230.82      8.49 o 
  -2  12   5       10.68        3.21      3.20 o 
   0  12   5     1170.40     1134.12     23.37 o 
   2  12   5        1.45       12.60      3.88 o 
   4  12   5       26.30       15.03      3.96 o 
   6  12   5      296.17      302.66     12.22 o 
   8  12   5       14.13       13.03      5.87 o 
  10  12   5       27.23       20.99      8.26 o 
 -11  13   5        4.04        9.51      5.83 o 
  -9  13   5       50.29       61.37      6.22 o 
  -7  13   5       58.91       34.80      4.72 o 
  -5  13   5        9.46        3.84      3.58 o 
  -3  13   5      158.10      158.32      4.96 o 
  -1  13   5       10.64       19.11      4.17 o 
   1  13   5        2.81       36.32      4.39 o 
   3  13   5      273.44      262.00      6.95 o 
   5  13   5      119.06      120.73      5.86 o 
   7  13   5      184.21      150.21     11.10 o 
   9  13   5       14.60       24.23      6.39 o 
 -10  14   5      173.50      218.72     15.74 o 
  -8  14   5      232.47      225.88     16.36 o 
  -6  14   5       33.72       17.88      4.43 o 
  -4  14   5     1231.78     1183.99     31.83 o 
  -2  14   5     1546.87     1559.75     52.69 o 
   0  14   5      142.88      141.75      5.91 o 
   2  14   5       87.36       91.99      5.12 o 
   4  14   5      645.80      581.60     16.87 o 
   6  14   5      554.96      473.25     30.02 o 
   8  14   5       14.20       27.97      6.39 o 
  -9  15   5      745.99      750.30     53.89 o 
  -7  15   5      228.29      232.70      9.77 o 
  -5  15   5      592.60      577.43     25.47 o 
  -3  15   5     1153.40     1199.58     44.67 o 
  -1  15   5      727.40      812.49     30.05 o 
   1  15   5      371.73      370.04      8.51 o 
   3  15   5      610.16      591.26     19.11 o 
   5  15   5      756.41      699.79     35.78 o 
   7  15   5      358.45      395.97     26.28 o 
  -8  16   5      196.97      227.12     11.82 o 
  -6  16   5      446.90      442.11     22.67 o 
  -4  16   5     1082.70     1054.12     36.38 o 
  -2  16   5     1494.76     1554.31     51.00 o 
   0  16   5      589.47      613.51     10.91 o 
   2  16   5      253.17      257.71      7.52 o 
   4  16   5      683.64      655.10     25.38 o 
   6  16   5      232.05      267.35     14.49 o 
  -7  17   5      190.83      204.87     11.31 o 
  -5  17   5      190.28      171.06     13.21 o 
  -3  17   5      796.77      789.47     29.62 o 
  -1  17   5      173.48      197.15      8.13 o 
   1  17   5      366.68      372.71      8.69 o 
   3  17   5     1492.89     1450.68     18.00 o 
   5  17   5        2.73       12.18      4.93 o 
   7  17   5       91.33       93.49     11.63 o 
  -6  18   5       66.85       60.74      6.26 o 
  -4  18   5       64.48       68.77      6.64 o 
  -2  18   5       31.00       44.00      5.93 o 
   0  18   5       24.86       33.33      6.12 o 
   2  18   5      255.56      242.01      9.38 o 
   4  18   5       53.31       62.56      7.13 o 
   6  18   5        2.32        2.99      7.90 o 
  -5  19   5        0.24       -2.86      6.01 o 
  -3  19   5       85.80       82.49      7.73 o 
  -1  19   5       44.46       42.21      6.60 o 
   1  19   5        1.16        1.17      5.37 o 
   3  19   5       24.73       29.57      6.73 o 
   5  19   5        6.99       11.65      6.44 o 
  -4  20   5      123.46      132.32      9.83 o 
  -2  20   5      115.19      125.19      8.41 o 
   0  20   5      111.56      111.47      7.66 o 
   2  20   5      110.04      107.92      8.01 o 
  -1  21   5      256.60      278.41     10.68 o 
 -12   0   6       90.43      110.29     14.17 o 
 -10   0   6      728.13      689.47     83.27 o 
  -8   0   6     6824.37     6722.04    555.84 o 
  -6   0   6     2658.06     2411.69     58.57 o 
  -4   0   6     4385.19     4351.51     71.52 o 
  -2   0   6     3053.04     3332.49     19.68 o 
   0   0   6     2011.57     1938.11     76.62 o 
   2   0   6    19117.69    18445.13    358.87 o 
   4   0   6     1682.15     1932.33     48.87 o 
   6   0   6      204.06      316.56     32.71 o 
   8   0   6     1437.78     1412.83    141.61 o 
  10   0   6      121.47      120.88     12.77 o 
  12   0   6       59.87       64.37     11.90 o 
 -13   1   6      110.35      128.89     13.13 o 
 -11   1   6      315.44      310.97     26.76 o 
  -9   1   6     1037.63      948.58     50.88 o 
  -7   1   6     4507.40     4349.98    172.93 o 
  -5   1   6     3350.19     3653.28     35.41 o 
  -3   1   6      714.66      686.46      5.70 o 
  -1   1   6      959.29     1223.29     26.36 o 
   1   1   6    14619.55    15646.41    325.90 o 
   3   1   6     4696.26     4545.40     46.26 o 
   5   1   6     1811.45     1995.08     34.62 o 
   7   1   6     2161.20     2252.35     53.07 o 
   9   1   6      255.46      186.94      9.28 o 
  11   1   6       65.17       79.67      8.44 o 
 -12   2   6        1.28        1.60      4.61 o 
 -10   2   6      214.29      193.31     14.90 o 
  -8   2   6     1479.11     1366.47     58.98 o 
  -6   2   6     1171.74     1156.12     16.48 o 
  -4   2   6        8.58       37.24      2.73 o 
  -2   2   6     1295.49     1172.41     12.70 o 
   0   2   6    11227.89    12730.12    334.86 o 
   2   2   6       17.33       18.10      2.07 o 
   4   2   6      383.68      365.41      6.40 o 
   6   2   6      203.06      154.83      4.64 o 
   8   2   6     2206.70     2289.31     79.57 o 
  10   2   6       72.06       85.37      8.53 o 
  12   2   6        4.97        6.96      8.13 o 
 -13   3   6        8.76       11.81      5.55 o 
 -11   3   6        2.19        1.22      4.29 o 
  -9   3   6       39.58       32.26      4.25 o 
  -7   3   6       49.09       48.05      4.15 o 
  -5   3   6        1.37       38.29      3.13 o 
  -3   3   6       37.57       65.41      2.57 o 
  -1   3   6     4727.75     5245.32     98.42 o 
   1   3   6     2399.16     2602.98     54.28 o 
   3   3   6     1705.55     2100.45     37.86 o 
   5   3   6      723.33      636.25     12.72 o 
   7   3   6       61.60       66.08      3.92 o 
   9   3   6      132.53      151.46      9.06 o 
  11   3   6        0.54        1.16      6.91 o 
 -12   4   6       87.31       70.03      7.78 o 
 -10   4   6      195.60      191.71     15.96 o 
  -8   4   6      155.96      166.30      8.94 o 
  -6   4   6     1478.44     1541.38     38.46 o 
  -4   4   6     2096.81     1918.73     51.02 o 
  -2   4   6       21.60      106.81      2.80 o 
   0   4   6      610.03      642.15     18.16 o 
   2   4   6      457.04      452.92      6.30 o 
   4   4   6     2828.94     2935.71     56.43 o 
   6   4   6      332.05      353.74     14.10 o 
   8   4   6      293.91      260.60     14.62 o 
  10   4   6       53.53       49.21      7.64 o 
 -13   5   6      267.44      260.53     22.24 o 
 -11   5   6      406.51      409.96     28.38 o 
  -9   5   6      155.75      147.15     13.35 o 
  -7   5   6     2295.71     2437.46     89.93 o 
  -5   5   6     4581.28     4692.67     81.11 o 
  -3   5   6      301.75      420.66      6.99 o 
  -1   5   6     5560.13     5667.13    127.32 o 
   1   5   6     1011.70      976.20     24.90 o 
   3   5   6     4106.96     4077.89     35.41 o 
   5   5   6     3105.14     3354.28     86.53 o 
   7   5   6      431.98      387.67     10.78 o 
   9   5   6      387.95      363.93     17.62 o 
  11   5   6       18.50       33.28      8.02 o 
 -12   6   6      723.40      691.20     47.27 o 
 -10   6   6      412.66      402.09     31.91 o 
  -8   6   6      710.81      815.80     39.52 o 
  -6   6   6     3829.48     3880.93    199.06 o 
  -4   6   6     1492.96     1280.41     30.67 o 
  -2   6   6     7908.34     8069.86    227.01 o 
   0   6   6     5107.50     5220.93    132.52 o 
   2   6   6     2474.77     2335.34     34.50 o 
   4   6   6       63.15       90.34     14.40 o 
   6   6   6      896.72      957.65     36.80 o 
   8   6   6      346.18      304.12     14.34 o 
  10   6   6     1011.60     1184.21    101.53 o 
 -11   7   6      702.02      651.55     24.93 o 
  -9   7   6       39.63       59.72      5.45 o 
  -7   7   6      812.22      875.98     24.95 o 
  -5   7   6     4764.34     4449.19     69.27 o 
  -3   7   6     4275.17     4160.66    115.74 o 
  -1   7   6     4292.61     3949.93     87.78 o 
   1   7   6     5656.27     5575.71    116.54 o 
   3   7   6     2314.01     2388.69     64.97 o 
   5   7   6      215.04      240.82     11.19 o 
   7   7   6      778.47      769.93     37.30 o 
   9   7   6      296.39      280.75     10.35 o 
  11   7   6      320.21      391.57     36.47 o 
 -12   8   6       96.99       71.59      6.68 o 
 -10   8   6      385.47      339.75      9.90 o 
  -8   8   6      377.64      370.80     15.23 o 
  -6   8   6      202.78      217.21      7.55 o 
  -4   8   6     3547.40     3498.76     80.18 o 
  -2   8   6      552.11      556.97     10.44 o 
   0   8   6     1170.71     1080.77     28.67 o 
   2   8   6     1223.80     1202.16     21.08 o 
   4   8   6      610.16      700.40     19.54 o 
   6   8   6      310.38      298.95     16.88 o 
   8   8   6      184.73      207.44     13.37 o 
  10   8   6      531.08      520.00     49.54 o 
 -11   9   6       66.97       42.09      6.03 o 
  -9   9   6       15.80       11.24      4.68 o 
  -7   9   6       65.90       87.70     10.55 o 
  -5   9   6     1396.68     1400.69     44.26 o 
  -3   9   6       38.61       20.62      3.10 o 
  -1   9   6       39.18       30.70      3.79 o 
   1   9   6        2.44        5.45      3.59 o 
   3   9   6      493.65      489.88     33.48 o 
   5   9   6      202.70      200.82      6.00 o 
   7   9   6      179.51      134.48      8.50 o 
   9   9   6       22.05       12.13      5.60 o 
 -12  10   6       88.11      106.89      7.76 o 
 -10  10   6       90.72      102.11      6.72 o 
  -8  10   6        0.52        5.35      3.70 o 
  -6  10   6       94.64      148.32      7.57 o 
  -4  10   6      838.73      928.80     29.54 o 
  -2  10   6      778.12      711.62     33.56 o 
   0  10   6      447.86      392.10      7.45 o 
   2  10   6        4.15       12.05      3.74 o 
   4  10   6      444.52      390.40     11.77 o 
   6  10   6        1.29        0.35      3.74 o 
   8  10   6      205.59      202.70      8.02 o 
  10  10   6       29.99       27.45      8.46 o 
 -11  11   6      161.20      187.17      9.93 o 
  -9  11   6      598.62      501.32     41.20 o 
  -7  11   6        9.93       23.69      4.22 o 
  -5  11   6      380.14      382.58     19.27 o 
  -3  11   6     1854.26     1949.13     89.91 o 
  -1  11   6     2359.59     2376.76     97.69 o 
   1  11   6     1825.15     1661.99     34.69 o 
   3  11   6       88.36      113.67      5.25 o 
   5  11   6      238.02      241.15      6.89 o 
   7  11   6      376.49      341.13     11.01 o 
   9  11   6      363.67      336.70     14.15 o 
 -10  12   6      197.45      213.87     10.00 o 
  -8  12   6      904.86      784.56     25.07 o 
  -6  12   6      972.54      918.36     40.65 o 
  -4  12   6      999.45     1058.29     48.60 o 
  -2  12   6     2437.64     2634.73     94.33 o 
   0  12   6      906.86      865.40     21.44 o 
   2  12   6      817.82      743.44     14.80 o 
   4  12   6      772.47      813.06     28.78 o 
   6  12   6      503.64      531.65     20.10 o 
   8  12   6      495.85      445.31     20.51 o 
  -9  13   6      305.07      286.83     17.87 o 
  -7  13   6     1604.46     1523.02     59.11 o 
  -5  13   6      949.52      935.06     39.69 o 
  -3  13   6      260.50      293.55      7.28 o 
  -1  13   6     1212.33     1283.40     37.55 o 
   1  13   6     1588.55     1581.08     38.03 o 
   3  13   6      599.02      590.69     15.40 o 
   5  13   6      355.30      435.84     20.00 o 
   7  13   6      780.73      695.97     45.33 o 
   9  13   6       97.29      107.34      8.21 o 
 -10  14   6       13.07       12.09      5.60 o 
  -8  14   6      811.92      759.71     38.56 o 
  -6  14   6     1024.23      966.25     60.88 o 
  -4  14   6      115.03      152.04     11.64 o 
  -2  14   6      232.71      237.73      6.98 o 
   0  14   6      620.60      576.50     18.53 o 
   2  14   6     1384.71     1367.32     24.52 o 
   4  14   6      435.85      468.99     13.26 o 
   6  14   6      542.61      507.37     20.00 o 
   8  14   6      146.20      134.60     11.03 o 
  -9  15   6       35.17       34.00      6.02 o 
  -7  15   6       62.46       68.22      5.20 o 
  -5  15   6      553.78      501.72     21.90 o 
  -3  15   6       68.21       69.26      5.10 o 
  -1  15   6      110.11       97.44      5.68 o 
   1  15   6      409.12      383.29      8.56 o 
   3  15   6       21.74       28.73      4.71 o 
   5  15   6        0.68        0.70      4.73 o 
   7  15   6       35.01       38.48      6.50 o 
  -8  16   6        0.35       -0.65      5.15 o 
  -6  16   6      108.22      106.30      6.92 o 
  -4  16   6      110.76      130.72      7.44 o 
  -2  16   6        6.93       11.03      4.34 o 
   0  16   6        3.42        1.06      4.31 o 
   2  16   6        5.43        6.02      4.38 o 
   4  16   6       52.53       45.25      5.22 o 
   6  16   6       44.15       49.17      7.22 o 
  -7  17   6      123.72      126.05     11.65 o 
  -5  17   6      189.45      230.55     16.66 o 
  -3  17   6       61.31       60.03      6.10 o 
  -1  17   6       29.95       39.66      5.06 o 
   1  17   6      116.57      136.65      6.66 o 
   3  17   6      193.79      198.45      7.52 o 
   5  17   6      258.53      219.75     10.10 o 
  -6  18   6      424.79      479.10     25.57 o 
  -4  18   6      628.02      624.94     29.21 o 
  -2  18   6       91.09       92.59      6.09 o 
   0  18   6      198.95      227.52      8.51 o 
   2  18   6      265.94      270.34      8.46 o 
   4  18   6      755.60      710.79     19.57 o 
  -5  19   6      113.13      111.11     13.03 o 
  -3  19   6      715.20      709.73     30.50 o 
  -1  19   6      198.86      238.28     12.98 o 
   1  19   6      452.63      471.64     25.52 o 
   3  19   6      169.77      158.07      9.46 o 
  -2  20   6      271.00      283.46     18.29 o 
   0  20   6      118.07      155.51      9.05 o 
 -13   1   7       13.20       20.85      5.37 o 
 -11   1   7       97.74       94.85      7.30 o 
  -9   1   7      343.79      335.45     16.26 o 
  -7   1   7      452.44      473.97     14.44 o 
  -5   1   7     1398.17     1282.50     25.30 o 
  -3   1   7      886.66      888.31      7.57 o 
  -1   1   7     3116.06     3182.20     92.20 o 
   1   1   7       52.46       25.36      2.40 o 
   3   1   7      256.13      307.46      5.15 o 
   5   1   7        2.21        8.51      3.33 o 
   7   1   7     1100.85     1115.42     37.57 o 
   9   1   7       24.49       29.40      9.53 o 
  11   1   7        5.07       11.09      7.29 o 
 -12   2   7       67.41       68.77      6.94 o 
 -10   2   7      624.50      606.49     39.04 o 
  -8   2   7      922.82      998.75     40.93 o 
  -6   2   7     2636.23     2400.13     30.25 o 
  -4   2   7     3908.75     3836.44     42.81 o 
  -2   2   7     3088.00     3006.85     57.72 o 
   0   2   7     1876.13     1540.77     58.42 o 
   2   2   7      370.78      329.09      5.15 o 
   4   2   7       86.64      119.40      4.97 o 
   6   2   7     3562.79     3497.86     88.30 o 
   8   2   7     2489.98     2568.23     62.79 o 
  10   2   7       59.26       90.14      8.32 o 
 -13   3   7      436.36      438.75     34.11 o 
 -11   3   7       64.29       69.58      6.03 o 
  -9   3   7     1730.05     1737.81     88.93 o 
  -7   3   7     2744.37     2611.38    129.07 o 
  -5   3   7     2258.42     2085.83     22.91 o 
  -3   3   7     3185.87     2896.72     33.78 o 
  -1   3   7     5017.64     5182.97    101.56 o 
   1   3   7     7114.90     6928.66    154.62 o 
   3   3   7      713.93      696.98      7.61 o 
   5   3   7     2742.67     2873.49     74.88 o 
   7   3   7       92.93       52.30      5.88 o 
   9   3   7      574.26      636.54     19.82 o 
  11   3   7       58.05       88.42      8.84 o 
 -12   4   7      376.98      363.26     27.40 o 
 -10   4   7      659.27      684.30     40.85 o 
  -8   4   7     1677.56     1673.83     77.14 o 
  -6   4   7     2807.56     2797.26     72.98 o 
  -4   4   7      992.96      995.89     11.74 o 
  -2   4   7     1824.61     1933.38     46.55 o 
   0   4   7     3009.09     2849.13     79.12 o 
   2   4   7     3615.80     3668.16     81.80 o 
   4   4   7      485.91      637.26     11.56 o 
   6   4   7      844.61      850.27     15.23 o 
   8   4   7      559.56      498.62     25.33 o 
  10   4   7      223.24      281.68     12.11 o 
 -13   5   7       74.90       66.15      7.36 o 
 -11   5   7      118.82      120.34      7.54 o 
  -9   5   7      251.39      281.12     15.35 o 
  -7   5   7     1338.17     1318.77     46.94 o 
  -5   5   7      327.03      302.49      9.60 o 
  -3   5   7        6.08        5.67      2.31 o 
  -1   5   7     1662.91     1921.60     54.02 o 
   1   5   7     3302.17     3397.94     62.16 o 
   3   5   7     4848.32     4565.22    192.65 o 
   5   5   7       99.17      152.80      4.79 o 
   7   5   7        2.01        6.32      5.76 o 
   9   5   7       95.10       99.18      6.86 o 
  11   5   7      127.16      183.57     11.38 o 
 -12   6   7        4.63        6.13      5.58 o 
 -10   6   7      317.12      269.77     12.20 o 
  -8   6   7        2.98        6.82      6.31 o 
  -6   6   7       21.15       18.46      2.94 o 
  -4   6   7       76.12       55.58      2.93 o 
  -2   6   7      166.39      239.80      8.57 o 
   0   6   7      196.72      147.89      5.29 o 
   2   6   7     2395.51     2447.11     70.62 o 
   4   6   7      375.60      332.05      6.64 o 
   6   6   7       24.30       22.14      3.54 o 
   8   6   7       18.25       21.83      4.50 o 
  10   6   7       58.21       82.16      8.84 o 
 -11   7   7      285.06      243.02     13.49 o 
  -9   7   7       71.84       55.09      5.41 o 
  -7   7   7      829.64      801.32     14.28 o 
  -5   7   7        5.82        6.16      2.86 o 
  -3   7   7      439.17      360.22     12.57 o 
  -1   7   7     1188.63     1107.12     35.75 o 
   1   7   7       43.67       57.89      4.23 o 
   3   7   7     1569.95     1428.83     19.34 o 
   5   7   7        1.14        7.95      4.47 o 
   7   7   7      105.68       89.92      7.33 o 
   9   7   7       42.19       43.80      5.26 o 
 -12   8   7      318.68      315.98     25.59 o 
 -10   8   7      285.59      249.28     17.07 o 
  -8   8   7      668.11      614.87     13.61 o 
  -6   8   7     2144.14     2184.53    116.32 o 
  -4   8   7      379.02      367.14      9.82 o 
  -2   8   7      244.49      193.51     10.45 o 
   0   8   7     1209.20     1257.68     48.28 o 
   2   8   7     1387.41     1356.53     25.58 o 
   4   8   7      917.72      945.64     17.67 o 
   6   8   7       62.82       77.23      5.04 o 
   8   8   7      196.74      164.65      7.73 o 
  10   8   7      121.51      153.41     15.22 o 
 -11   9   7      197.95      173.73     12.40 o 
  -9   9   7      659.49      600.14     18.44 o 
  -7   9   7     1105.03     1237.48     68.15 o 
  -5   9   7      452.32      510.79     19.01 o 
  -3   9   7     1036.18     1014.17     45.32 o 
  -1   9   7     3282.86     3161.04     71.44 o 
   1   9   7     5524.06     5405.27     58.00 o 
   3   9   7     1763.62     1787.66     27.05 o 
   5   9   7      522.53      496.30      9.39 o 
   7   9   7      321.72      302.66      7.80 o 
   9   9   7       31.02       30.94      5.92 o 
 -10  10   7      369.32      351.60     15.42 o 
  -8  10   7     1260.80     1155.27     65.25 o 
  -6  10   7      577.56      631.29     30.88 o 
  -4  10   7     1558.75     1488.78     49.72 o 
  -2  10   7      334.06      323.09     18.20 o 
   0  10   7     7743.91     7860.85    261.23 o 
   2  10   7      159.54      181.14      5.91 o 
   4  10   7      545.65      561.75     13.91 o 
   6  10   7      578.68      562.91     18.08 o 
   8  10   7      305.89      283.84      9.42 o 
 -11  11   7       13.52       15.36      5.60 o 
  -9  11   7       89.21       80.43      6.39 o 
  -7  11   7     2003.41     1846.78     71.68 o 
  -5  11   7      119.76      118.61      6.38 o 
  -3  11   7      692.97      612.71     26.54 o 
  -1  11   7     2460.63     2463.29     66.51 o 
   1  11   7       36.39       34.34      4.71 o 
   3  11   7      126.33      135.96      5.49 o 
   5  11   7      165.36      193.13      6.68 o 
   7  11   7      656.76      564.38     12.25 o 
   9  11   7      135.14      134.36      8.30 o 
 -10  12   7       15.09       17.41      5.57 o 
  -8  12   7        4.71       10.65      4.10 o 
  -6  12   7      349.50      322.84     10.45 o 
  -4  12   7        8.16       23.46      4.29 o 
  -2  12   7      626.76      566.41     29.49 o 
   0  12   7      598.85      559.95     13.99 o 
   2  12   7        0.67        5.75      4.16 o 
   4  12   7       25.41       41.13      4.57 o 
   6  12   7       68.60       70.97      5.53 o 
   8  12   7      205.10      152.39     11.21 o 
  -9  13   7       71.33       76.14      6.29 o 
  -7  13   7      244.41      215.96     12.43 o 
  -5  13   7       30.66       48.17      5.36 o 
  -3  13   7       80.16       90.75      6.39 o 
  -1  13   7      397.21      453.06     16.84 o 
   1  13   7      206.90      183.79      6.49 o 
   3  13   7       10.23       11.77      4.03 o 
   5  13   7      145.92      113.45      5.83 o 
   7  13   7       30.23       23.67      6.60 o 
  -8  14   7       98.79      101.52      6.96 o 
  -6  14   7      370.22      317.81     19.02 o 
  -4  14   7      158.20      164.34     10.30 o 
  -2  14   7     1380.56     1601.02     61.89 o 
   0  14   7       52.14       58.40      5.33 o 
   2  14   7      456.61      411.89     15.22 o 
   4  14   7      113.15      116.18      5.98 o 
   6  14   7      204.64      184.87      8.79 o 
  -9  15   7       95.68      114.26     10.25 o 
  -7  15   7      168.30      174.57     10.55 o 
  -5  15   7      923.85      844.36     41.16 o 
  -3  15   7     1397.65     1570.67     73.80 o 
  -1  15   7      514.41      525.95     22.47 o 
   1  15   7      100.04       92.01      5.92 o 
   3  15   7      129.25      149.55      6.73 o 
   5  15   7      365.04      362.09     13.41 o 
   7  15   7      274.02      260.05     20.59 o 
  -8  16   7      102.75      100.28      7.47 o 
  -6  16   7      276.62      296.19     17.94 o 
  -4  16   7     1489.41     1552.25     93.70 o 
  -2  16   7      244.60      271.84      9.57 o 
   0  16   7      245.94      238.99      7.88 o 
   2  16   7      937.78      940.85     31.72 o 
   4  16   7      223.72      241.40      8.19 o 
   6  16   7      287.52      272.35     11.01 o 
  -7  17   7       82.28       97.61      8.95 o 
  -5  17   7      533.23      560.67     25.81 o 
  -3  17   7      213.44      222.82      7.86 o 
  -1  17   7       74.82       80.68      6.22 o 
   1  17   7      155.85      158.81      7.17 o 
   3  17   7       66.49       85.44      6.19 o 
   5  17   7      368.52      339.87     10.76 o 
  -4  18   7       13.94        5.62      6.05 o 
  -2  18   7      102.26      127.96      6.73 o 
   0  18   7       45.01       37.62      5.71 o 
   2  18   7      418.65      455.17     13.79 o 
   4  18   7        7.09       10.33      5.89 o 
  -3  19   7       21.97       18.40      5.45 o 
  -1  19   7        5.13        8.04      5.66 o 
   1  19   7        1.23        1.34      5.50 o 
 -12   0   8       96.23      123.11      9.32 o 
 -10   0   8      534.25      510.30     57.03 o 
  -8   0   8      892.63      807.67     29.13 o 
  -6   0   8     4341.73     4588.91     51.03 o 
  -4   0   8     1920.86     2035.25     27.15 o 
  -2   0   8     1506.35     1446.44     31.28 o 
   0   0   8     4433.15     4488.49    203.21 o 
   2   0   8      885.68      843.09     54.75 o 
   4   0   8     1220.37     1217.50     94.90 o 
   6   0   8     3011.90     2999.67    151.23 o 
   8   0   8     1975.11     1946.92     94.20 o 
  10   0   8       14.40       38.48     11.02 o 
 -11   1   8      207.13      225.58     14.32 o 
  -9   1   8      650.26      567.78     22.88 o 
  -7   1   8     1927.70     1848.27     17.07 o 
  -5   1   8     5239.59     5406.80     81.80 o 
  -3   1   8     1172.18     1314.51     22.56 o 
  -1   1   8     5095.98     5671.66    161.70 o 
   1   1   8     1548.62     1416.50     35.71 o 
   3   1   8      503.82      491.62     14.69 o 
   5   1   8      108.49       82.81      4.70 o 
   7   1   8     1860.69     1811.13     47.11 o 
   9   1   8      506.71      579.34     15.46 o 
 -12   2   8      145.33      148.03      8.48 o 
 -10   2   8      104.72      105.36     11.49 o 
  -8   2   8     2387.82     2367.81     68.68 o 
  -6   2   8      324.64      293.79      5.02 o 
  -4   2   8     1218.04     1265.90     20.17 o 
  -2   2   8      461.28      313.78      8.10 o 
   0   2   8     3209.26     3309.27     92.01 o 
   2   2   8      701.94      699.98     31.41 o 
   4   2   8       79.97       87.66      4.92 o 
   6   2   8     2611.43     2541.04     65.07 o 
   8   2   8       34.35       44.23      4.79 o 
  10   2   8       85.51       99.72      8.52 o 
 -11   3   8      114.28       92.48      5.96 o 
  -9   3   8      464.91      405.00     17.15 o 
  -7   3   8       49.97       55.29      5.98 o 
  -5   3   8     1144.53     1076.66     13.78 o 
  -3   3   8      378.26      458.69     10.26 o 
  -1   3   8      795.62      683.80     22.53 o 
   1   3   8     1062.70     1054.66     25.96 o 
   3   3   8       85.34      113.00      4.16 o 
   5   3   8       22.87       35.21      4.45 o 
   7   3   8       40.99       36.64      5.40 o 
   9   3   8        5.12        6.56      5.09 o 
 -12   4   8       77.18       57.77      5.59 o 
 -10   4   8       35.58       28.73      4.89 o 
  -8   4   8      278.33      285.22     12.12 o 
  -6   4   8      686.83      685.69      8.04 o 
  -4   4   8      511.75      529.77     18.01 o 
  -2   4   8      804.06      815.69     29.86 o 
   0   4   8      173.71      239.05      9.02 o 
   2   4   8      166.47      187.33      5.26 o 
   4   4   8     1158.89     1173.97     22.44 o 
   6   4   8      838.85      694.21     19.94 o 
   8   4   8       49.33       56.54      5.11 o 
  10   4   8       75.60      112.17      9.46 o 
 -11   5   8       41.68       32.76      5.81 o 
  -9   5   8      614.06      642.48     31.72 o 
  -7   5   8     1239.91     1260.15     55.33 o 
  -5   5   8      863.55      758.05     13.04 o 
  -3   5   8     7186.04     7677.35    318.79 o 
  -1   5   8      703.86      687.82     18.42 o 
   1   5   8     1072.16     1039.85     28.75 o 
   3   5   8        6.66       14.61      3.18 o 
   5   5   8     1941.69     1796.92     15.25 o 
   7   5   8       23.37       10.78      4.23 o 
   9   5   8       80.36      122.95      7.36 o 
 -12   6   8      301.38      255.42      9.80 o 
 -10   6   8     1161.82     1125.13     42.42 o 
  -8   6   8     1105.69     1173.75     17.80 o 
  -6   6   8      949.67      892.81     22.83 o 
  -4   6   8       27.04       38.38      3.34 o 
  -2   6   8     6015.33     5816.05    291.80 o 
   0   6   8     2940.85     2789.61    120.36 o 
   2   6   8      455.82      512.47      8.25 o 
   4   6   8     5384.20     5608.49     71.95 o 
   6   6   8      276.65      206.71      8.70 o 
   8   6   8      110.09      112.90      6.70 o 
  10   6   8       19.35       29.30      7.67 o 
 -11   7   8      658.18      619.15     27.81 o 
  -9   7   8     1220.75     1135.34     36.03 o 
  -7   7   8      541.26      541.98     18.81 o 
  -5   7   8      515.59      459.12     13.14 o 
  -3   7   8      555.91      560.74     26.28 o 
  -1   7   8     3436.16     3438.51    185.58 o 
   1   7   8     2726.81     2683.51     79.07 o 
   3   7   8     2470.92     2440.78     32.26 o 
   5   7   8      318.54      284.99      7.31 o 
   7   7   8      112.12      108.28      6.70 o 
   9   7   8      228.97      251.87     11.53 o 
 -10   8   8      113.17      130.88      8.86 o 
  -8   8   8      635.25      601.88     20.55 o 
  -6   8   8      460.57      424.26     11.89 o 
  -4   8   8       86.61       89.33      4.59 o 
  -2   8   8     2071.37     1974.43    116.12 o 
   0   8   8      945.53      897.35     10.95 o 
   2   8   8      577.03      593.05      9.94 o 
   4   8   8      277.76      297.72      7.30 o 
   6   8   8      155.07      136.33      6.08 o 
   8   8   8       19.75       20.74      6.97 o 
 -11   9   8        1.63        5.64      5.60 o 
  -9   9   8       44.80       49.39      5.76 o 
  -7   9   8      186.19      156.72      6.68 o 
  -5   9   8        9.35       28.01      4.37 o 
  -3   9   8       94.85      100.31      4.76 o 
  -1   9   8      104.54      126.40      5.45 o 
   1   9   8     1087.86     1096.45     18.69 o 
   3   9   8        2.75        8.09      4.09 o 
   5   9   8      137.76      137.68      7.17 o 
   7   9   8       24.21       15.10      4.62 o 
   9   9   8       18.51       22.27      7.69 o 
 -10  10   8      209.65      168.17      8.10 o 
  -8  10   8       99.81       82.96      6.30 o 
  -6  10   8       11.19        2.49      4.40 o 
  -4  10   8        0.64       17.43      3.97 o 
  -2  10   8      129.13      140.87      9.82 o 
   0  10   8      624.80      598.05     32.72 o 
   2  10   8     1912.92     1834.74     35.88 o 
   4  10   8        1.77        8.30      4.22 o 
   6  10   8        1.80        4.02      4.39 o 
   8  10   8        2.27       -1.33      5.31 o 
  -9  11   8      239.72      213.97     10.38 o 
  -7  11   8      472.48      411.86     48.19 o 
  -5  11   8      102.48      132.02     10.61 o 
  -3  11   8      661.84      720.94     31.51 o 
  -1  11   8      230.06      248.62     11.29 o 
   1  11   8     2298.03     2316.78     73.35 o 
   3  11   8      130.67      120.00      5.79 o 
   5  11   8       91.37       98.95      5.78 o 
   7  11   8      131.35      114.86      7.50 o 
 -10  12   8      258.03      254.53     16.00 o 
  -8  12   8      477.09      466.38     38.06 o 
  -6  12   8      800.66      776.74     50.89 o 
  -4  12   8      228.54      263.72     17.17 o 
  -2  12   8      674.12      701.88     23.52 o 
   0  12   8     1817.68     1728.66     54.51 o 
   2  12   8      664.01      717.85     16.94 o 
   4  12   8      202.47      228.07     10.73 o 
   6  12   8      347.59      310.54      9.52 o 
   8  12   8      198.41      218.30     13.03 o 
  -9  13   8      329.41      351.49     15.39 o 
  -7  13   8      467.93      455.47     67.35 o 
  -5  13   8      981.29      882.66     44.62 o 
  -3  13   8      588.27      647.24     30.32 o 
  -1  13   8     1393.75     1446.13     50.14 o 
   1  13   8      166.30      146.66      6.27 o 
   3  13   8      424.37      504.24     12.80 o 
   5  13   8      352.90      332.75      8.63 o 
   7  13   8      412.67      400.97     13.44 o 
  -8  14   8      183.79      213.00     15.56 o 
  -6  14   8      416.97      359.97     20.24 o 
  -4  14   8      604.69      574.53     28.56 o 
  -2  14   8     1006.71     1084.05     37.52 o 
   0  14   8      204.59      210.15      9.80 o 
   2  14   8        7.39        1.21      4.63 o 
   4  14   8      119.82      120.99      6.37 o 
   6  14   8      307.12      275.34      8.63 o 
  -7  15   8       47.66       53.09      6.40 o 
  -5  15   8        1.32        1.74      5.46 o 
  -3  15   8      352.18      363.80     25.40 o 
  -1  15   8       48.08       50.28      5.17 o 
   1  15   8      400.11      418.80      9.61 o 
   3  15   8        5.21        9.93      4.92 o 
   5  15   8       62.69       53.43      5.93 o 
  -6  16   8        0.16       -2.25      5.71 o 
  -4  16   8       45.56       47.60      9.36 o 
  -2  16   8        4.46        0.05      4.95 o 
   0  16   8        8.62       17.62      5.60 o 
   2  16   8       15.40       20.02      5.14 o 
   4  16   8       78.46       79.72      6.51 o 
  -5  17   8      295.73      294.36     15.31 o 
  -3  17   8      573.92      567.48     24.85 o 
  -1  17   8       18.07       33.94      5.76 o 
   1  17   8        3.39       -1.04      5.40 o 
   3  17   8       54.60       50.53      6.28 o 
  -4  18   8      709.40      721.66     16.67 o 
  -2  18   8      125.42      127.37      7.42 o 
   0  18   8       83.66      104.00      7.04 o 
   2  18   8      157.77      155.89      8.36 o 
 -11   1   9      125.27      148.66     13.15 o 
  -9   1   9      211.83      212.59      6.82 o 
  -7   1   9       83.28       61.60      4.71 o 
  -5   1   9      927.38      971.66     12.01 o 
  -3   1   9     1463.63     1487.00     33.54 o 
  -1   1   9     1771.06     1898.83     75.94 o 
   1   1   9      298.55      259.15      6.09 o 
   3   1   9       30.02       33.58      3.78 o 
   5   1   9       10.82       11.05      3.84 o 
   7   1   9       10.96        0.34      4.25 o 
   9   1   9      548.43      561.56     15.96 o 
 -12   2   9      288.29      309.50     15.73 o 
 -10   2   9      476.38      515.20     22.24 o 
  -8   2   9        5.71       19.28      4.16 o 
  -6   2   9        7.63       43.03      3.80 o 
  -4   2   9     4434.06     4405.03     74.03 o 
  -2   2   9     5469.30     5680.92    224.56 o 
   0   2   9     2588.94     2682.81     80.73 o 
   2   2   9      686.13      679.63      9.30 o 
   4   2   9      242.61      240.24      6.50 o 
   6   2   9        3.47       11.10      4.11 o 
   8   2   9      406.26      408.35     13.07 o 
 -11   3   9      672.73      670.85     39.87 o 
  -9   3   9      415.82      458.28     17.80 o 
  -7   3   9     2710.70     2786.32     26.59 o 
  -5   3   9       97.05      107.00      3.78 o 
  -3   3   9     4083.66     4185.44    191.85 o 
  -1   3   9     3729.13     3628.63    153.85 o 
   1   3   9     1540.80     1637.75     49.38 o 
   3   3   9       38.47       52.92      4.33 o 
   5   3   9      609.55      540.62     15.78 o 
   7   3   9     1582.79     1529.72     37.58 o 
   9   3   9       53.61       82.77      7.07 o 
 -12   4   9       50.59       48.62      6.43 o 
 -10   4   9      715.02      693.22     13.22 o 
  -8   4   9      850.38      815.77     13.30 o 
  -6   4   9     1219.90     1092.26     12.91 o 
  -4   4   9      969.01      982.56     26.87 o 
  -2   4   9     2041.95     2116.40    101.54 o 
   0   4   9     1679.10     1617.09     47.20 o 
   2   4   9      653.49      837.68     16.26 o 
   4   4   9     1705.71     1554.77     18.86 o 
   6   4   9     1315.66     1246.09     35.77 o 
   8   4   9       17.27       36.13      4.92 o 
 -11   5   9      101.39       85.03      7.01 o 
  -9   5   9      993.28      970.52     15.11 o 
  -7   5   9      967.04      913.57     11.29 o 
  -5   5   9      433.59      442.81      9.11 o 
  -3   5   9       63.79       48.13      4.24 o 
  -1   5   9      669.70      595.97     26.73 o 
   1   5   9      207.28      231.28     12.12 o 
   3   5   9      180.08      205.19      5.53 o 
   5   5   9     1830.81     1759.15     33.59 o 
   7   5   9      222.97      242.32     11.89 o 
   9   5   9        2.41        3.93      5.45 o 
 -10   6   9      333.51      337.51     10.12 o 
  -8   6   9       49.98       42.70      5.81 o 
  -6   6   9       96.62       60.69      4.79 o 
  -4   6   9      551.73      567.91     16.03 o 
  -2   6   9      941.32      804.15     27.82 o 
   0   6   9       50.39       79.74      7.47 o 
   2   6   9        0.69       -3.17      3.95 o 
   4   6   9     1592.79     1579.54     18.41 o 
   6   6   9        3.32        7.91      5.13 o 
   8   6   9        0.94        7.44      9.36 o 
 -11   7   9       18.47       21.26      5.63 o 
  -9   7   9      511.03      464.31     16.17 o 
  -7   7   9       63.91       70.44      5.25 o 
  -5   7   9     1015.88     1094.64     35.48 o 
  -3   7   9      378.51      370.79     17.25 o 
  -1   7   9      715.46      700.30     28.19 o 
   1   7   9       39.72       23.38      3.98 o 
   3   7   9       19.00       25.50      4.59 o 
   5   7   9      622.14      557.62     11.61 o 
   7   7   9        2.15       12.37      5.28 o 
   9   7   9       77.23       87.29      8.88 o 
 -10   8   9      146.61      134.19      7.88 o 
  -8   8   9      949.99      874.15     17.84 o 
  -6   8   9      450.67      466.13     22.29 o 
  -4   8   9      564.74      557.80     29.20 o 
  -2   8   9      497.03      451.50     15.98 o 
   0   8   9      566.86      593.77     26.65 o 
   2   8   9      956.43      955.66     32.62 o 
   4   8   9     1506.56     1374.69     18.18 o 
   6   8   9      193.12      172.83      7.82 o 
   8   8   9       14.47       29.32      8.22 o 
  -9   9   9     1029.70      951.68     34.64 o 
  -7   9   9     1422.93     1375.51     72.94 o 
  -5   9   9      844.05      884.73     51.73 o 
  -3   9   9      417.65      406.56     17.62 o 
  -1   9   9       59.56       54.54      4.51 o 
   1   9   9      265.27      279.19     10.33 o 
   3   9   9     2244.63     2278.79     27.84 o 
   5   9   9      937.42      896.83     12.64 o 
   7   9   9      187.71      193.25      8.78 o 
 -10  10   9      170.34      211.31     14.43 o 
  -8  10   9     1044.88     1001.97     91.84 o 
  -6  10   9      399.47      411.69     21.17 o 
  -4  10   9      737.77      735.81     33.00 o 
  -2  10   9     2091.47     2058.88     87.51 o 
   0  10   9       55.48       47.62      4.87 o 
   2  10   9     3259.29     3329.95     66.33 o 
   4  10   9      239.62      219.38      7.20 o 
   6  10   9      398.84      378.43      9.15 o 
  -9  11   9      239.00      253.11     12.18 o 
  -7  11   9       36.62       42.05      5.64 o 
  -5  11   9      281.98      298.18     11.19 o 
  -3  11   9      202.06      144.97      7.25 o 
  -1  11   9     3396.02     3415.27    131.42 o 
   1  11   9      405.90      453.44     14.27 o 
   3  11   9        3.01       11.19      4.65 o 
   5  11   9      160.29      136.52      6.58 o 
   7  11   9       33.83       26.70      6.47 o 
  -8  12   9       53.97       43.67      8.44 o 
  -6  12   9       15.36       13.78      5.10 o 
  -4  12   9       58.32       50.60      5.01 o 
  -2  12   9      425.89      406.76     11.70 o 
   0  12   9      221.02      256.98     12.20 o 
   2  12   9      191.60      154.90      6.62 o 
   4  12   9        4.54       11.48      4.83 o 
   6  12   9       12.99       19.64      5.15 o 
  -7  13   9      159.54      136.99     13.82 o 
  -5  13   9       81.53       69.30      6.76 o 
  -3  13   9        7.44       17.89      4.85 o 
  -1  13   9      867.91      845.94     39.67 o 
   1  13   9       34.82       32.87      5.13 o 
   3  13   9      322.48      297.13      8.61 o 
   5  13   9       48.28       48.59      5.64 o 
  -8  14   9        8.64       25.56      6.09 o 
  -6  14   9      209.88      189.62     18.51 o 
  -4  14   9      276.21      270.55     17.63 o 
  -2  14   9       13.87       29.11      5.14 o 
   0  14   9     1591.48     1611.76     62.19 o 
   2  14   9       12.78        4.88      4.85 o 
   4  14   9      274.51      255.29      8.25 o 
  -7  15   9      114.06      128.88      8.20 o 
  -5  15   9      245.88      224.57     22.50 o 
  -3  15   9      665.72      755.21     40.58 o 
  -1  15   9      714.60      701.96     38.01 o 
   1  15   9      419.10      429.63     10.11 o 
   3  15   9       46.87       60.97      6.14 o 
  -4  16   9      372.25      398.38     29.00 o 
  -2  16   9      652.08      701.70     41.91 o 
   0  16   9      266.42      286.62     12.83 o 
   2  16   9      111.03      135.51      7.26 o 
  -3  17   9      632.75      710.48     41.21 o 
  -1  17   9      103.33      121.58      7.47 o 
   1  17   9      206.57      216.92      9.06 o 
 -10   0  10      677.53      696.11     30.79 o 
  -8   0  10      324.77      256.72     10.32 o 
  -6   0  10      391.80      378.72     34.14 o 
  -4   0  10     3712.90     4214.16    226.45 o 
  -2   0  10     2021.35     1784.86     56.94 o 
   0   0  10     1776.00     1636.34     42.68 o 
   2   0  10      438.62      488.73     43.21 o 
   4   0  10      509.65      438.92     12.18 o 
   6   0  10      210.53      198.37      9.52 o 
   8   0  10       27.56       67.78      8.04 o 
 -11   1  10      382.73      390.32     17.04 o 
  -9   1  10     1021.26     1020.97     16.61 o 
  -7   1  10       33.54       51.31      5.69 o 
  -5   1  10      453.54      452.72      8.85 o 
  -3   1  10     2608.31     2592.24     85.24 o 
  -1   1  10     1466.56     1389.09     20.19 o 
   1   1  10     1461.43     1440.47     13.80 o 
   3   1  10      260.01      274.01      7.45 o 
   5   1  10     1063.92      961.43     20.91 o 
   7   1  10      176.39      211.73      7.16 o 
 -10   2  10      128.32      116.06      6.29 o 
  -8   2  10        2.83       11.12      4.12 o 
  -6   2  10     3640.22     4027.27     37.60 o 
  -4   2  10      324.24      331.32      6.93 o 
  -2   2  10     1192.21     1038.23     41.51 o 
   0   2  10      421.42      502.20     12.89 o 
   2   2  10      533.53      531.58     10.19 o 
   4   2  10        4.09       -0.09      3.79 o 
   6   2  10      203.30      206.78      6.88 o 
   8   2  10      192.66      186.42      7.18 o 
 -11   3  10        1.29        9.64      5.97 o 
  -9   3  10        0.09        1.06      4.88 o 
  -7   3  10      344.09      339.01      8.71 o 
  -5   3  10      271.95      325.38     14.79 o 
  -3   3  10      406.73      507.76     20.44 o 
  -1   3  10       18.17       67.15      4.06 o 
   1   3  10      124.11      149.58      5.66 o 
   3   3  10      452.27      480.60      8.74 o 
   5   3  10       14.89        8.03      4.02 o 
   7   3  10      168.21      154.88      6.55 o 
 -10   4  10       61.89       63.86      6.27 o 
  -8   4  10       45.90       57.61      7.81 o 
  -6   4  10       28.76       18.44      4.86 o 
  -4   4  10      474.80      455.02     10.44 o 
  -2   4  10     1238.26     1293.81     65.63 o 
   0   4  10        5.49       23.01      4.02 o 
   2   4  10      135.52      136.87      5.57 o 
   4   4  10       67.35       70.65      5.04 o 
   6   4  10        5.34        4.82      4.34 o 
   8   4  10        4.68        7.61      4.66 o 
 -11   5  10      473.19      481.02     12.35 o 
  -9   5  10       42.55       56.28      6.07 o 
  -7   5  10      744.79      736.16     43.91 o 
  -5   5  10      113.89      116.08      5.56 o 
  -3   5  10      524.54      481.15     12.75 o 
  -1   5  10     1777.17     1892.54     86.06 o 
   1   5  10      191.40      251.17     10.13 o 
   3   5  10     1752.58     1681.42     28.32 o 
   5   5  10      135.19      126.73      7.27 o 
   7   5  10      186.29      183.23      8.27 o 
 -10   6  10      123.11      135.73      7.84 o 
  -8   6  10     1211.35     1194.91     58.95 o 
  -6   6  10     1005.88      968.06     28.32 o 
  -4   6  10     2506.47     2690.58    116.36 o 
  -2   6  10      172.37      193.17     13.67 o 
   0   6  10     1524.88     1564.54     45.68 o 
   2   6  10      416.42      422.24     10.12 o 
   4   6  10      697.87      603.18     12.18 o 
   6   6  10      423.67      402.73     10.97 o 
   8   6  10       53.16       76.28      8.60 o 
  -9   7  10     1067.68     1165.25     27.03 o 
  -7   7  10      399.29      377.75      9.77 o 
  -5   7  10      567.33      503.89     33.38 o 
  -3   7  10     2630.68     2707.11    122.95 o 
  -1   7  10      164.56      175.22      8.59 o 
   1   7  10       32.53       33.13      4.32 o 
   3   7  10     1070.21      996.18     15.08 o 
   5   7  10      920.32      839.32     14.74 o 
   7   7  10       83.63       95.45      8.69 o 
 -10   8  10      236.66      225.05     12.12 o 
  -8   8  10      311.07      317.77     12.86 o 
  -6   8  10       88.07       86.65      6.24 o 
  -4   8  10      901.73      932.67     42.58 o 
  -2   8  10      641.11      712.43     31.47 o 
   0   8  10       30.29       41.13      4.58 o 
   2   8  10      505.49      485.01     12.35 o 
   4   8  10      925.20      863.71     14.84 o 
   6   8  10      135.26      141.53      7.89 o 
  -9   9  10       14.33       28.53      7.98 o 
  -7   9  10        2.48        3.59      5.12 o 
  -5   9  10        1.02        7.72      4.60 o 
  -3   9  10      906.66      855.05     39.54 o 
  -1   9  10      193.33      259.66     10.25 o 
   1   9  10      692.10      708.96     21.53 o 
   3   9  10      307.46      293.22      7.87 o 
   5   9  10       11.66       10.21      5.60 o 
   7   9  10       10.14       22.38      6.63 o 
  -8  10  10      110.36      117.51     16.09 o 
  -6  10  10      199.27      209.63     20.47 o 
  -4  10  10       71.60      102.38      6.17 o 
  -2  10  10       84.75       96.58      6.92 o 
   0  10  10        7.59       27.46      4.84 o 
   2  10  10       44.43       41.10      4.92 o 
   4  10  10        2.88       19.13      9.47 o 
   6  10  10       18.79       15.20      5.97 o 
  -9  11  10      208.06      249.04     13.01 o 
  -7  11  10      325.59      339.44     26.82 o 
  -5  11  10      256.15      275.12     14.87 o 
  -3  11  10      143.66      146.99      7.49 o 
  -1  11  10       85.99       88.50      6.11 o 
   1  11  10       78.35       79.68      5.65 o 
   3  11  10      605.93      566.10     10.77 o 
   5  11  10       77.20       65.57      5.96 o 
  -8  12  10      293.37      326.02     26.15 o 
  -6  12  10      453.27      461.09     26.96 o 
  -4  12  10      514.74      528.86     25.78 o 
  -2  12  10      377.65      402.78     21.59 o 
   0  12  10      625.26      694.80     40.68 o 
   2  12  10      158.22      155.64      6.88 o 
   4  12  10      244.53      221.68      8.00 o 
  -7  13  10      175.26      171.83     17.82 o 
  -5  13  10      468.95      493.92     29.05 o 
  -3  13  10      428.27      433.37     21.18 o 
  -1  13  10      430.93      427.74     27.77 o 
   1  13  10      733.69      836.96     39.92 o 
   3  13  10       50.68       51.77      5.63 o 
  -6  14  10       79.91       90.54      8.51 o 
  -4  14  10      123.52      134.15      8.87 o 
  -2  14  10      126.96      113.84     10.93 o 
   0  14  10      719.20      775.40     24.77 o 
   2  14  10      199.61      215.04      8.51 o 
  -5  15  10       13.17       14.20      6.02 o 
  -3  15  10      183.74      192.69      9.92 o 
  -1  15  10      154.42      135.53      7.55 o 
   1  15  10        1.02        6.48      5.76 o 
  -2  16  10       14.26       22.26      5.83 o 
   0  16  10        0.40       -0.82      5.89 o 
  -9   1  11      227.60      238.44      7.69 o 
  -7   1  11       26.96       20.38      5.33 o 
  -5   1  11       40.85       46.08      4.05 o 
  -3   1  11      455.38      479.04      8.43 o 
  -1   1  11      306.47      302.43     10.01 o 
   1   1  11     1044.31      971.66     15.00 o 
   3   1  11      119.27      116.52      5.63 o 
   5   1  11       61.26       49.33      4.80 o 
   7   1  11        5.64       11.80      4.54 o 
 -10   2  11      700.73      719.73     20.43 o 
  -8   2  11      979.02     1020.54     18.51 o 
  -6   2  11       23.50       32.01      5.28 o 
  -4   2  11       80.23       89.48      4.35 o 
  -2   2  11      920.42      908.76     17.09 o 
   0   2  11     1083.71     1032.99     33.08 o 
   2   2  11     1086.62     1016.39     13.91 o 
   4   2  11      277.09      238.70      7.09 o 
   6   2  11       19.54       27.22      4.74 o 
  -9   3  11      163.51      172.94      8.04 o 
  -7   3  11      157.57      143.33      8.90 o 
  -5   3  11     1751.10     1685.55     52.42 o 
  -3   3  11      407.38      429.17     11.48 o 
  -1   3  11     1970.72     1877.18     19.49 o 
   1   3  11      593.05      581.49      9.57 o 
   3   3  11     1123.20     1003.12     23.32 o 
   5   3  11      297.86      295.01      7.99 o 
   7   3  11       95.74      131.39      8.11 o 
 -10   4  11      133.98      140.49      8.13 o 
  -8   4  11      318.37      338.57     12.55 o 
  -6   4  11     1056.40     1117.47     25.64 o 
  -4   4  11     1345.14     1365.06     50.82 o 
  -2   4  11      496.97      468.15     12.46 o 
   0   4  11      144.35      183.47      7.35 o 
   2   4  11      393.98      317.87      9.21 o 
   4   4  11      691.35      679.13     13.09 o 
   6   4  11      183.78      226.73      8.95 o 
  -9   5  11        6.07        7.70      7.53 o 
  -7   5  11      215.17      170.91     13.29 o 
  -5   5  11     1970.42     1993.54     74.49 o 
  -3   5  11     1155.04     1168.06     54.30 o 
  -1   5  11       18.16       28.41      5.18 o 
   1   5  11        2.25       15.70      4.67 o 
   3   5  11       75.67       64.56      5.91 o 
   5   5  11      542.46      510.39     11.85 o 
   7   5  11      106.42      114.08      7.73 o 
 -10   6  11      129.16      146.30     10.89 o 
  -8   6  11       58.61       52.30     12.25 o 
  -6   6  11        0.49       11.43      4.99 o 
  -4   6  11      454.65      456.12     16.39 o 
  -2   6  11      113.87      128.63      5.85 o 
   0   6  11      130.39      107.26      6.12 o 
   2   6  11        0.18        3.85      4.78 o 
   4   6  11       15.39        7.60      5.02 o 
   6   6  11       77.50       72.39      6.76 o 
  -9   7  11        5.80        5.07     11.37 o 
  -7   7  11      113.05      140.22      9.21 o 
  -5   7  11       19.86       44.33      6.13 o 
  -3   7  11      431.70      383.91     19.02 o 
  -1   7  11       27.22       27.89      4.52 o 
   1   7  11      652.90      593.11     12.89 o 
   3   7  11       20.82       20.60      5.30 o 
   5   7  11        8.38       17.32      5.51 o 
  -8   8  11      224.32      237.56     17.14 o 
  -6   8  11      408.10      452.62     22.04 o 
  -4   8  11     1141.70     1184.59     54.90 o 
  -2   8  11      169.10      149.31      6.54 o 
   0   8  11        5.51        2.59      4.25 o 
   2   8  11      164.55      149.63      9.09 o 
   4   8  11      263.83      230.37     10.89 o 
   6   8  11      169.02      201.11      9.42 o 
  -7   9  11      452.42      529.39     27.68 o 
  -5   9  11      970.18     1020.19     67.74 o 
  -3   9  11     1553.35     1488.33     67.98 o 
  -1   9  11      166.48      166.63      7.60 o 
   1   9  11      124.07      165.82      6.99 o 
   3   9  11      360.81      298.41     12.69 o 
   5   9  11      145.72      143.51      8.38 o 
  -8  10  11       95.09      105.66     15.22 o 
  -6  10  11      563.41      625.19     34.34 o 
  -4  10  11      383.13      377.82     17.32 o 
  -2  10  11      844.12      836.73     36.28 o 
   0  10  11      323.66      372.57     18.66 o 
   2  10  11      103.26      107.63      6.00 o 
   4  10  11      401.95      345.29     11.00 o 
  -7  11  11      124.32      146.91     14.18 o 
  -5  11  11       42.58       42.60      6.25 o 
  -3  11  11      289.59      271.74     12.30 o 
  -1  11  11       58.16       81.07      7.02 o 
   1  11  11      585.91      618.20     24.09 o 
   3  11  11       62.38       65.20      6.74 o 
  -6  12  11       26.01       33.36      6.16 o 
  -4  12  11       17.49       15.43      5.66 o 
  -2  12  11       46.54       43.25      5.44 o 
   0  12  11      178.78      194.16     12.60 o 
   2  12  11      240.42      189.80      8.89 o 
  -5  13  11      119.89      126.78      9.16 o 
  -3  13  11        4.30       -0.77      4.85 o 
  -1  13  11      208.57      207.00     15.68 o 
   1  13  11        2.24       -6.87      5.22 o 
  -4  14  11      104.24      108.56     11.36 o 
  -2  14  11       93.30      134.02     12.60 o 
   0  14  11      139.56      159.29      8.08 o 
  -8   0  12      379.19      391.67     19.07 o 
  -6   0  12      869.65     1079.67     26.76 o 
  -4   0  12      484.35      514.39     52.30 o 
  -2   0  12      199.12      173.13      8.66 o 
   0   0  12      611.34      635.13     43.82 o 
   2   0  12     1259.43     1081.64     24.32 o 
   4   0  12      226.76      221.57     11.02 o 
   6   0  12      127.59      148.34      9.77 o 
  -9   1  12       52.78       47.13      7.90 o 
  -5   1  12      437.81      507.13     21.34 o 
  -3   1  12      355.43      307.42     10.63 o 
  -1   1  12      284.26      276.89      9.80 o 
   1   1  12      284.41      290.20      7.68 o 
   3   1  12      591.68      503.80      9.87 o 
   5   1  12      229.69      280.07      8.24 o 
  -8   2  12       36.93       49.93      8.14 o 
  -6   2  12      200.22      234.06     14.69 o 
  -4   2  12      285.38      285.55      8.54 o 
  -2   2  12       13.38       11.32      4.64 o 
   0   2  12      929.21      791.17     13.53 o 
   2   2  12        7.89       18.91      4.36 o 
   4   2  12       53.21       43.83      4.72 o 
   6   2  12       78.43      106.48      6.47 o 
  -9   3  12       48.25       61.59      8.86 o 
  -7   3  12        6.20        5.60      7.52 o 
  -5   3  12        1.30       14.75      4.84 o 
  -3   3  12        4.87       18.61      4.91 o 
  -1   3  12      198.72      175.03      7.30 o 
   1   3  12        0.04        9.15      4.93 o 
   3   3  12       34.03       38.10      5.95 o 
   5   3  12       23.69       17.41      5.65 o 
  -8   4  12       48.09       70.05      9.09 o 
  -6   4  12       84.81       87.78      6.55 o 
  -4   4  12       96.84      114.61      6.73 o 
  -2   4  12       10.77       25.21      4.96 o 
   0   4  12       32.33       49.90      5.56 o 
   2   4  12      205.24      153.58      7.63 o 
   4   4  12      177.74      173.63      8.76 o 
   6   4  12       16.71       16.19      5.69 o 
  -9   5  12      615.66      707.22     33.59 o 
  -7   5  12       64.45       99.44      8.71 o 
  -5   5  12      833.76      805.28     47.19 o 
  -3   5  12      322.79      375.07     10.00 o 
  -1   5  12      212.63      230.90      8.24 o 
   1   5  12      256.19      214.12      8.54 o 
   3   5  12      198.12      192.67      8.42 o 
   5   5  12      232.84      245.77      9.66 o 
  -8   6  12      115.76      166.71     15.39 o 
  -6   6  12      279.99      292.61      9.99 o 
  -4   6  12      807.41      820.96     38.79 o 
  -2   6  12      719.20      774.46     16.40 o 
   0   6  12      206.06      202.64      8.27 o 
   2   6  12      595.78      533.71     12.21 o 
   4   6  12      156.58      166.47      8.54 o 
  -7   7  12      190.57      228.60     11.58 o 
  -5   7  12      466.04      447.77     28.73 o 
  -3   7  12     1305.14     1428.69     66.14 o 
  -1   7  12      223.38      256.28      8.84 o 
   1   7  12      199.13      196.48      8.34 o 
   3   7  12      539.08      503.81     12.45 o 
   5   7  12       76.44       90.24      7.63 o 
  -6   8  12      229.80      242.79     17.69 o 
  -4   8  12      435.48      405.34     17.63 o 
  -2   8  12      178.86      197.31      7.12 o 
   0   8  12       60.80       62.01      6.02 o 
   2   8  12      288.68      257.21      9.36 o 
   4   8  12       65.31       84.48      7.24 o 
  -7   9  12       11.44       20.58      7.96 o 
  -5   9  12      113.18       99.68      7.50 o 
  -3   9  12       10.15       21.80      5.06 o 
  -1   9  12       11.27       13.38      4.86 o 
   1   9  12       23.67       15.25      5.79 o 
   3   9  12       87.95       85.09      7.52 o 
  -6  10  12        9.32       16.77      5.72 o 
  -4  10  12       12.99       31.74      6.25 o 
  -2  10  12       76.84       70.55      5.52 o 
   0  10  12       47.50       57.56      6.63 o 
   2  10  12        1.02       11.77      5.84 o 
  -5  11  12      252.75      324.83     24.28 o 
  -3  11  12       78.96       72.18      6.11 o 
  -1  11  12      408.48      431.90     25.58 o 
   1  11  12      207.38      230.97      9.83 o 
  -4  12  12      258.96      309.25     20.11 o 
  -2  12  12       92.92       95.35      6.78 o 
   0  12  12      386.29      414.50     22.07 o 
  -7   1  13       91.07      102.33     11.72 o 
  -5   1  13       77.37       82.16      6.26 o 
  -3   1  13      138.06      125.53      6.93 o 
  -1   1  13        1.10        8.24      5.02 o 
   1   1  13       56.43       44.09      5.80 o 
   3   1  13      333.67      307.81      8.57 o 
  -8   2  13      308.06      375.75     20.29 o 
  -6   2  13      348.50      374.53     18.02 o 
  -4   2  13      227.51      229.19     10.14 o 
  -2   2  13      292.36      297.43      9.12 o 
   0   2  13      168.96      182.66      8.10 o 
   2   2  13      398.49      349.11     17.35 o 
   4   2  13      330.94      337.57     10.73 o 
  -7   3  13      453.13      467.07     20.29 o 
  -5   3  13      639.55      653.47     18.70 o 
  -3   3  13      139.91      173.72      7.71 o 
  -1   3  13      175.56      195.61      8.07 o 
   1   3  13      677.09      598.84     12.99 o 
   3   3  13      276.58      288.04      9.87 o 
  -6   4  13      612.33      616.28     22.74 o 
  -4   4  13      147.36      161.70      7.67 o 
  -2   4  13      376.49      345.96     10.06 o 
   0   4  13      692.72      636.33     13.79 o 
   2   4  13       79.72       92.76      7.06 o 
   4   4  13       24.15       30.73      6.04 o 
  -7   5  13      101.53      105.83     17.58 o 
  -5   5  13      230.39      255.88     11.19 o 
  -3   5  13      159.55      190.09      8.24 o 
  -1   5  13      134.22      109.70      6.92 o 
   1   5  13      153.19      127.57      7.85 o 
   3   5  13       52.56       59.12      7.91 o 
  -6   6  13        1.68       -0.88      5.74 o 
  -4   6  13        3.10        2.35      4.92 o 
  -2   6  13      152.67      142.34      7.73 o 
   0   6  13       14.13       15.81      5.67 o 
   2   6  13        6.71        8.93      5.68 o 
  -5   7  13       41.37       48.88      7.79 o 
  -3   7  13        2.09        0.43      5.35 o 
  -1   7  13      119.64      106.63      6.97 o 
   1   7  13       53.84       76.83      6.65 o 
  -4   8  13      244.64      253.44     14.56 o 
  -2   8  13      245.86      238.65      9.36 o 
   0   8  13      193.03      183.39      8.55 o 
   2   8  13       28.24       29.62      6.09 o 
  -3   9  13      508.27      525.53     12.79 o 
  -1   9  13      184.80      205.12      8.94 o 
   1   9  13      130.74      117.61      7.98 o 
  -2  10  13      139.60      138.06      7.89 o 
  -4   0  14      341.01      322.75     17.67 o 
  -2   0  14      740.43      668.41     23.62 o 
   0   0  14      135.31      158.14     13.99 o 
   2   0  14       54.54       96.21     13.82 o 
  -5   1  14       98.82      130.73      7.47 o 
  -3   1  14      152.75      132.15      7.57 o 
  -1   1  14      433.46      369.72     10.82 o 
   1   1  14      141.79      156.06      8.41 o 
  -4   2  14       39.95       52.81      6.19 o 
  -2   2  14       24.64       13.18      5.15 o 
   0   2  14      163.41      175.66      8.38 o 
   2   2  14       77.27       78.16      6.97 o 
  -5   3  14        7.94       27.29      9.80 o 
  -3   3  14       93.93      110.03      8.77 o 
  -1   3  14        2.31        2.09      5.22 o 
   1   3  14      100.55      113.56      8.29 o 
  -4   4  14       87.28       82.02      6.89 o 
  -2   4  14       52.54       72.75      6.61 o 
   0   4  14       21.68       22.14      7.61 o 
  -3   5  14       33.06       43.47      6.35 o 
  -1   5  14      100.15      121.88      7.85 o 
  -2   6  14       54.15       77.92      6.91 o 
                                                 
